# Supplementary material for: Transcriptome analysis reveals differentially expressed genes associated with germ cell and gonad development in the Southern bluefin tuna (Thunnus maccoyii)
Source: BMC Genomics. 2016 Mar 10;17:217. doi: 10.1186/s12864-016-2397-8 (PMC4785667; doi:10.1186/s12864-016-2397-8)
Supplement: Additional file 1 — Gene ontology (GO) terms enrichment in Southern bluefin tuna ovary vs. testis cells transcriptome. Enriched GO terms in ovary vs. testis cells, along with the corresponding ontology, term description, number of genes associated (total count and differentially expressed) and the p-value and p-value (false discovery rate adjusted p-value) statistics as determined by goseq. (XLSX 50.5 kb) [file 12864_2016_2397_MOESM1_ESM.xlsx]

## Sheet: GO_Gonads_enriched_in_Ovary
Category	GO term	Ontology	DE genes associated with term	All genes associated with term	Over represented p-value	Over represented q-value	Enriched in tissue
GO:0015986	ATP synthesis coupled proton transport	BP	21	30	1.086e-16	9.49384e-13
GO:0008033	tRNA processing	BP	23	44	1.64846e-13	7.20543e-10
GO:0006606	protein import into nucleus	BP	20	35	6.74074e-13	1.96425e-09
GO:0046961	proton-transporting ATPase activity, rotational mechanism	MF	14	19	1.46831e-11	3.20899e-08	Ovary
GO:0045261	proton-transporting ATP synthase complex, catalytic core F(1)	CC	12	14	2.40716e-11	4.20868e-08
GO:0003676	nucleic acid binding	MF	143	932	6.02941e-11	8.78485e-08	Ovary
GO:0004484	mRNA guanylyltransferase activity	MF	9	9	9.41319e-11	1.04318e-07	Ovary
GO:0000786	nucleosome	CC	21	49	9.54641e-11	1.04318e-07
GO:0003746	translation elongation factor activity	MF	18	36	2.6182e-10	2.54314e-07	Ovary
GO:0015991	ATP hydrolysis coupled proton transport	BP	27	80	3.17421e-10	2.7749e-07
GO:0005840	ribosome	CC	40	170	3.76442e-10	2.99168e-07
GO:0046933	proton-transporting ATP synthase activity, rotational mechanism	MF	12	17	8.55862e-10	6.23496e-07	Ovary
GO:0004185	serine-type carboxypeptidase activity	MF	11	14	1.07592e-09	7.23513e-07	Ovary
GO:0003870	5-aminolevulinate synthase activity	MF	8	8	4.36077e-09	2.72299e-06	Ovary
GO:0007017	microtubule-based process	BP	16	34	4.86063e-09	2.83277e-06
GO:0004651	polynucleotide 5'-phosphatase activity	MF	9	11	6.3572e-09	3.47342e-06	Ovary
GO:0004736	pyruvate carboxylase activity	MF	7	7	1.13391e-08	5.83098e-06	Ovary
GO:0008565	protein transporter activity	MF	22	64	1.95669e-08	9.40869e-06	Ovary
GO:0008138	protein tyrosine/serine/threonine phosphatase activity	MF	26	88	2.07289e-08	9.40869e-06	Ovary
GO:0006782	protoporphyrinogen IX biosynthetic process	BP	9	11	2.15253e-08	9.40869e-06
GO:0006370	7-methylguanosine mRNA capping	BP	9	12	2.65252e-08	1.1042e-05
GO:0009451	RNA modification	BP	12	21	4.35731e-08	1.73144e-05
GO:0003735	structural constituent of ribosome	MF	36	170	5.66726e-08	2.15405e-05	Ovary
GO:0004814	arginine-tRNA ligase activity	MF	9	13	9.50618e-08	3.32412e-05	Ovary
GO:0006420	arginyl-tRNA aminoacylation	BP	9	13	9.50618e-08	3.32412e-05
GO:0006457	protein folding	BP	33	137	1.13118e-07	3.80338e-05
GO:0009235	cobalamin metabolic process	BP	6	6	2.0926e-07	6.77538e-05
GO:0006334	nucleosome assembly	BP	16	41	3.32209e-07	0.00010372
GO:0051258	protein polymerization	BP	15	39	4.12473e-07	0.000124339
GO:0005839	proteasome core complex	CC	14	37	7.89437e-07	0.000230042
GO:0006412	translation	BP	35	181	8.42138e-07	0.000237483
GO:0004298	threonine-type endopeptidase activity	MF	14	38	1.13549e-06	0.000310202	Ovary
GO:0000413	protein peptidyl-prolyl isomerization	BP	14	39	1.20681e-06	0.000319696
GO:0000276	mitochondrial proton-transporting ATP synthase complex, coupling factor F(o)	CC	7	10	1.40743e-06	0.000361874
GO:0009396	folic acid-containing compound biosynthetic process	BP	9	16	1.94208e-06	0.000485076
GO:0009186	deoxyribonucleoside diphosphate metabolic process	BP	6	7	2.02155e-06	0.000490901
GO:0022624	proteasome accessory complex	CC	7	9	2.16841e-06	0.000512332
GO:0004809	tRNA (guanine-N2-)-methyltransferase activity	MF	6	7	3.26747e-06	0.00075169	Ovary
GO:0019773	proteasome core complex, alpha-subunit complex	CC	8	13	3.46021e-06	0.000775619
GO:0004788	thiamine diphosphokinase activity	MF	6	8	4.09047e-06	0.000831602	Ovary
GO:0006772	thiamine metabolic process	BP	6	8	4.09047e-06	0.000831602
GO:0009229	thiamine diphosphate biosynthetic process	BP	6	8	4.09047e-06	0.000831602
GO:0030975	thiamine binding	MF	6	8	4.09047e-06	0.000831602	Ovary
GO:0006139	nucleobase-containing compound metabolic process	BP	14	37	4.42468e-06	0.000879104
GO:0051082	unfolded protein binding	MF	12	30	5.4788e-06	0.00106435	Ovary
GO:0017017	MAP kinase tyrosine/serine/threonine phosphatase activity	MF	10	21	6.17556e-06	0.00117362	Ovary
GO:0003723	RNA binding	MF	77	516	7.3155e-06	0.00136068	Ovary
GO:0030667	secretory granule membrane	CC	7	12	8.15739e-06	0.00148566
GO:0051603	proteolysis involved in cellular protein catabolic process	BP	15	49	8.86904e-06	0.00158231
GO:0004329	formate-tetrahydrofolate ligase activity	MF	7	11	9.20536e-06	0.00160946	Ovary
GO:0004488	methylenetetrahydrofolate dehydrogenase (NADP+) activity	MF	8	15	1.34724e-05	0.00229025	Ovary
GO:0003824	catalytic activity	MF	75	503	1.36231e-05	0.00229025	Ovary
GO:0000070	mitotic sister chromatid segregation	BP	6	8	1.46419e-05	0.00241509
GO:0003755	peptidyl-prolyl cis-trans isomerase activity	MF	16	58	1.51467e-05	0.00245209	Ovary
GO:0032956	regulation of actin cytoskeleton organization	BP	15	52	1.63168e-05	0.00259348
GO:0034080	CENP-A containing nucleosome assembly	BP	5	6	2.37666e-05	0.00371014
GO:0005743	mitochondrial inner membrane	CC	20	86	2.43338e-05	0.00373203
GO:0033588	Elongator holoenzyme complex	CC	4	4	3.0676e-05	0.00448769
GO:0004055	argininosuccinate synthase activity	MF	4	4	3.08009e-05	0.00448769	Ovary
GO:0006526	arginine biosynthetic process	BP	4	4	3.08009e-05	0.00448769
GO:0035807	positive regulation of blood coagulation in other organism	BP	4	4	3.45343e-05	0.00486934
GO:0044469	envenomation resulting in positive regulation of blood coagulation in other organism	BP	4	4	3.45343e-05	0.00486934
GO:0006397	mRNA processing	BP	24	113	3.95699e-05	0.0054908
GO:0016829	lyase activity	MF	10	27	4.49867e-05	0.00614491	Ovary
GO:0016740	transferase activity	MF	18	72	4.86986e-05	0.00654206	Ovary
GO:0050687	negative regulation of defense response to virus	BP	4	4	4.9391e-05	0.00654206
GO:0008152	metabolic process	BP	96	714	5.66533e-05	0.00739199
GO:0072104	glomerular capillary formation	BP	4	4	6.21173e-05	0.00798573
GO:0031985	Golgi cisterna	CC	5	7	6.68705e-05	0.0084722
GO:0008235	metalloexopeptidase activity	MF	6	9	7.95665e-05	0.00993672	Ovary
GO:0005846	nuclear cap binding complex	CC	4	4	8.45495e-05	0.0104103
GO:0004449	isocitrate dehydrogenase (NAD+) activity	MF	6	10	8.90622e-05	0.0108136	Ovary
GO:0008184	glycogen phosphorylase activity	MF	6	10	0.000102272	0.0122475	Ovary
GO:0009103	lipopolysaccharide biosynthetic process	BP	6	10	0.000130405	0.0154054
GO:0030170	pyridoxal phosphate binding	MF	25	123	0.000150104	0.0174961	Ovary
GO:0000221	vacuolar proton-transporting V-type ATPase, V1 domain	CC	4	5	0.000166314	0.0191305
GO:0016888	endodeoxyribonuclease activity, producing 5'-phosphomonoesters	MF	6	11	0.000174046	0.0197599	Ovary
GO:0000278	mitotic cell cycle	BP	6	11	0.000196313	0.0220021
GO:0051028	mRNA transport	BP	8	21	0.000207529	0.0226942
GO:0002098	tRNA wobble uridine modification	BP	5	8	0.000209835	0.0226942
GO:0008281	sulfonylurea receptor activity	MF	6	11	0.000210276	0.0226942	Ovary
GO:0006898	receptor-mediated endocytosis	BP	10	31	0.000263105	0.0280495
GO:0007091	metaphase/anaphase transition of mitotic cell cycle	BP	4	5	0.00029018	0.0305633
GO:0044237	cellular metabolic process	BP	5	8	0.000308455	0.0321014
GO:0045292	mRNA cis splicing, via spliceosome	BP	4	5	0.00032212	0.0331291
GO:0016772	transferase activity, transferring phosphorus-containing groups	MF	13	53	0.000337263	0.0342832	Ovary
GO:0015078	hydrogen ion transmembrane transporter activity	MF	14	59	0.00035682	0.0358542	Ovary
GO:0000777	condensed chromosome kinetochore	CC	6	13	0.00043001	0.0427175
GO:0008175	tRNA methyltransferase activity	MF	3	3	0.000444995	0.0437095	Ovary
GO:0051287	NAD binding	MF	18	84	0.000459512	0.0441629	Ovary
GO:0006281	DNA repair	BP	27	144	0.000459715	0.0441629
GO:0055114	oxidation-reduction process	BP	119	991	0.000482292	0.0458282
GO:0016820	hydrolase activity, acting on acid anhydrides, catalyzing transmembrane movement of substances	MF	5	10	0.000493205	0.0463613	Ovary
GO:0000445	THO complex part of transcription export complex	CC	3	3	0.000552653	0.0513967
GO:0030229	very-low-density lipoprotein particle receptor activity	MF	3	3	0.000588591	0.0530399	Ovary
GO:0034447	very-low-density lipoprotein particle clearance	BP	3	3	0.000588591	0.0530399
GO:0038025	reelin receptor activity	MF	3	3	0.000588591	0.0530399	Ovary
GO:0006784	heme a biosynthetic process	BP	3	3	0.00059459	0.0530399
GO:0031080	nuclear pore outer ring	CC	3	3	0.000608637	0.0535488
GO:0033353	S-adenosylmethionine cycle	BP	3	3	0.000612546	0.0535488
GO:0005674	transcription factor TFIIF complex	CC	3	3	0.000650348	0.0559236
GO:0032259	methylation	BP	6	14	0.000655696	0.0559236
GO:0004799	thymidylate synthase activity	MF	3	3	0.000667579	0.0559236	Ovary
GO:0006231	dTMP biosynthetic process	BP	3	3	0.000667579	0.0559236
GO:0004092	carnitine O-acetyltransferase activity	MF	5	10	0.000671697	0.0559236	Ovary
GO:0015035	protein disulfide oxidoreductase activity	MF	7	20	0.000725495	0.0598328	Ovary
GO:0044599	AP-5 adaptor complex	CC	3	3	0.000735246	0.0600703
GO:0005773	vacuole	CC	4	6	0.000901617	0.0729808
GO:0033177	proton-transporting two-sector ATPase complex, proton-transporting domain	CC	4	7	0.000918737	0.0736844
GO:0000166	nucleotide binding	MF	75	578	0.0010249	0.0814513	Ovary
GO:0070652	HAUS complex	CC	3	3	0.00104248	0.082102
GO:0004019	adenylosuccinate synthase activity	MF	4	6	0.00106582	0.0824551	Ovary
GO:0044208	'de novo' AMP biosynthetic process	BP	4	6	0.00106582	0.0824551
GO:0000808	origin recognition complex	CC	3	3	0.0010881	0.0828484
GO:0046847	filopodium assembly	BP	12	52	0.00108986	0.0828484
GO:0008168	methyltransferase activity	MF	30	196	0.00111213	0.0838123	Ovary
GO:0004177	aminopeptidase activity	MF	9	31	0.00113377	0.0844286	Ovary
GO:0019002	GMP binding	MF	3	4	0.00113962	0.0844286	Ovary
GO:0032836	glomerular basement membrane development	BP	5	10	0.00117955	0.0866522
GO:0050774	negative regulation of dendrite morphogenesis	BP	4	7	0.0012625	0.091666
GO:0045454	cell redox homeostasis	BP	17	87	0.00126877	0.091666
GO:0015992	proton transport	BP	5	11	0.00128586	0.0921392
GO:0004075	biotin carboxylase activity	MF	8	25	0.00136778	0.0972125	Ovary
GO:0006364	rRNA processing	BP	10	36	0.00146543	0.103313
GO:0032098	regulation of appetite	BP	5	10	0.00151152	0.10571
GO:0042254	ribosome biogenesis	BP	5	11	0.00167457	0.116183
GO:0005666	DNA-directed RNA polymerase III complex	CC	5	12	0.00197475	0.132988
GO:0004013	adenosylhomocysteinase activity	MF	4	7	0.00197811	0.132988	Ovary
GO:0000775	chromosome, centromeric region	CC	7	21	0.00198911	0.132988
GO:0001104	RNA polymerase II transcription cofactor activity	MF	9	32	0.00199241	0.132988	Ovary
GO:0006892	post-Golgi vesicle-mediated transport	BP	5	11	0.00201063	0.132988
GO:0010039	response to iron ion	BP	3	4	0.0020192	0.132988
GO:0043488	regulation of mRNA stability	BP	4	8	0.00202327	0.132988
GO:0043022	ribosome binding	MF	5	12	0.00204544	0.133442	Ovary
GO:0034227	tRNA thio-modification	BP	3	4	0.00206697	0.133848
GO:0080019	fatty-acyl-CoA reductase (alcohol-forming) activity	MF	3	4	0.00217928	0.140083	Ovary
GO:0000398	mRNA splicing, via spliceosome	BP	9	33	0.00223988	0.142787
GO:0030321	transepithelial chloride transport	BP	4	7	0.00225402	0.142787
GO:0034437	glycoprotein transporter activity	MF	3	4	0.00230234	0.144799	Ovary
GO:0005638	lamin filament	CC	4	7	0.00240444	0.15014
GO:0043021	ribonucleoprotein complex binding	MF	4	8	0.00265348	0.164516	Ovary
GO:0030658	transport vesicle membrane	CC	6	19	0.00267566	0.164723
GO:0007067	mitotic nuclear division	BP	20	116	0.00282476	0.172686
GO:0016592	mediator complex	CC	9	34	0.00286772	0.173678
GO:0004129	cytochrome-c oxidase activity	MF	5	14	0.00288072	0.173678	Ovary
GO:0004375	glycine dehydrogenase (decarboxylating) activity	MF	3	4	0.00291508	0.174546	Ovary
GO:0016627	oxidoreductase activity, acting on the CH-CH group of donors	MF	9	34	0.00309888	0.184289	Ovary
GO:0015075	ion transmembrane transporter activity	MF	7	23	0.00317481	0.187528	Ovary
GO:0004035	alkaline phosphatase activity	MF	5	12	0.00323989	0.188258	Ovary
GO:0004825	methionine-tRNA ligase activity	MF	3	4	0.00325177	0.188258	Ovary
GO:0006431	methionyl-tRNA aminoacylation	BP	3	4	0.00325177	0.188258
GO:0042742	defense response to bacterium	BP	7	26	0.00338626	0.194754
GO:0006564	L-serine biosynthetic process	BP	3	4	0.00352329	0.201311
GO:0009982	pseudouridine synthase activity	MF	6	17	0.00367685	0.208547	Ovary
GO:0034185	apolipoprotein binding	MF	4	9	0.00369764	0.208547	Ovary
GO:0008380	RNA splicing	BP	13	64	0.00373771	0.209456
GO:0005730	nucleolus	CC	27	175	0.00382055	0.212018
GO:0005094	Rho GDP-dissociation inhibitor activity	MF	3	5	0.00383195	0.212018	Ovary
GO:0016616	oxidoreductase activity, acting on the CH-OH group of donors, NAD or NADP as acceptor	MF	12	57	0.00392127	0.215596	Ovary
GO:0021747	cochlear nucleus development	BP	4	9	0.00414464	0.226453
GO:0001714	endodermal cell fate specification	BP	3	4	0.00436398	0.236956
GO:0003729	mRNA binding	MF	8	31	0.00439707	0.237279	Ovary
GO:0019254	carnitine metabolic process, CoA-linked	BP	2	2	0.00448252	0.240406
GO:0007059	chromosome segregation	BP	6	19	0.0045859	0.244274
GO:0009165	nucleotide biosynthetic process	BP	4	9	0.00472605	0.244274
GO:0008324	cation transmembrane transporter activity	MF	11	52	0.00487331	0.244274	Ovary
GO:0008137	NADH dehydrogenase (ubiquinone) activity	MF	5	14	0.00491155	0.244274	Ovary
GO:0045053	protein retention in Golgi apparatus	BP	2	2	0.00494584	0.244274
GO:0070863	positive regulation of protein exit from endoplasmic reticulum	BP	2	2	0.00494584	0.244274
GO:1902771	positive regulation of choline O-acetyltransferase activity	BP	2	2	0.00494584	0.244274
GO:1902948	negative regulation of tau-protein kinase activity	BP	2	2	0.00494584	0.244274
GO:1902953	positive regulation of ER to Golgi vesicle-mediated transport	BP	2	2	0.00494584	0.244274
GO:1902955	positive regulation of early endosome to recycling endosome transport	BP	2	2	0.00494584	0.244274
GO:1902960	negative regulation of aspartic-type endopeptidase activity involved in amyloid precursor protein catabolic process	BP	2	2	0.00494584	0.244274
GO:1902966	positive regulation of protein localization to early endosome	BP	2	2	0.00494584	0.244274
GO:1902997	negative regulation of neurofibrillary tangle assembly	BP	2	2	0.00494584	0.244274
GO:2001137	positive regulation of endocytic recycling	BP	2	2	0.00494584	0.244274
GO:0016504	peptidase activator activity	MF	4	10	0.00504817	0.247928	Ovary
GO:0034436	glycoprotein transport	BP	2	2	0.00510652	0.248007
GO:0038026	reelin-mediated signaling pathway	BP	2	2	0.00510652	0.248007
GO:0031145	anaphase-promoting complex-dependent proteasomal ubiquitin-dependent protein catabolic process	BP	3	5	0.00515483	0.24897
GO:0003923	GPI-anchor transamidase activity	MF	3	5	0.00527669	0.251725	Ovary
GO:0050976	detection of mechanical stimulus involved in sensory perception of touch	BP	3	5	0.00527669	0.251725
GO:0006165	nucleoside diphosphate phosphorylation	BP	6	19	0.00531857	0.251725
GO:0050355	triphosphatase activity	MF	2	2	0.00535578	0.251725	Ovary
GO:0003954	NADH dehydrogenase activity	MF	2	2	0.00535586	0.251725	Ovary
GO:0001510	RNA methylation	BP	3	5	0.00546032	0.255263
GO:0060036	notochord cell vacuolation	BP	2	2	0.00550541	0.256002
GO:0005041	low-density lipoprotein receptor activity	MF	3	5	0.00562953	0.259088	Ovary
GO:0005838	proteasome regulatory particle	CC	3	5	0.00563106	0.259088
GO:0043697	cell dedifferentiation	BP	3	5	0.00581294	0.264622
GO:0046540	U4/U6 x U5 tri-snRNP complex	CC	2	2	0.00583556	0.264622
GO:0048842	positive regulation of axon extension involved in axon guidance	BP	4	8	0.00584216	0.264622
GO:0000339	RNA cap binding	MF	4	9	0.00588433	0.265159	Ovary
GO:0000049	tRNA binding	MF	8	33	0.00596576	0.26745	Ovary
GO:0031113	regulation of microtubule polymerization	BP	2	2	0.00608968	0.271612
GO:0045860	positive regulation of protein kinase activity	BP	6	21	0.00615416	0.272599
GO:0007077	mitotic nuclear envelope disassembly	BP	2	2	0.00617417	0.272599
GO:0034361	very-low-density lipoprotein particle	CC	4	10	0.00626651	0.275285
GO:0004526	ribonuclease P activity	MF	3	5	0.00632493	0.275434	Ovary
GO:0021517	ventral spinal cord development	BP	4	10	0.0063479	0.275434
GO:0006081	cellular aldehyde metabolic process	BP	5	13	0.00644665	0.275434
GO:0004074	biliverdin reductase activity	MF	2	2	0.00649962	0.275434	Ovary
GO:0042167	heme catabolic process	BP	2	2	0.00649962	0.275434
GO:0003896	DNA primase activity	MF	3	5	0.00653458	0.275434	Ovary
GO:0006269	DNA replication, synthesis of RNA primer	BP	3	5	0.00653458	0.275434
GO:0001522	pseudouridine synthesis	BP	6	19	0.00655513	0.275434
GO:0008121	ubiquinol-cytochrome-c reductase activity	MF	2	2	0.00656687	0.275434	Ovary
GO:0002128	tRNA nucleoside ribose methylation	BP	2	2	0.0066016	0.275434
GO:0006414	translational elongation	BP	5	14	0.00661647	0.275434
GO:0051321	meiotic cell cycle	BP	5	13	0.00675473	0.277505
GO:0016593	Cdc73/Paf1 complex	CC	2	2	0.00681853	0.277505
GO:0055087	Ski complex	CC	2	2	0.00681853	0.277505
GO:0004733	pyridoxamine-phosphate oxidase activity	MF	2	2	0.00682493	0.277505	Ovary
GO:0008615	pyridoxine biosynthetic process	BP	2	2	0.00682493	0.277505
GO:0042256	mature ribosome assembly	BP	2	2	0.00697832	0.278672
GO:0051436	negative regulation of ubiquitin-protein ligase activity involved in mitotic cell cycle	BP	2	2	0.00698114	0.278672
GO:0051437	positive regulation of ubiquitin-protein ligase activity involved in mitotic cell cycle	BP	2	2	0.00698114	0.278672
GO:0051439	regulation of ubiquitin-protein ligase activity involved in mitotic cell cycle	BP	2	2	0.00698114	0.278672
GO:0004170	dUTP diphosphatase activity	MF	2	2	0.00706932	0.279638	Ovary
GO:0046080	dUTP metabolic process	BP	2	2	0.00706932	0.279638
GO:0060853	Notch signaling pathway involved in arterial endothelial cell fate commitment	BP	2	2	0.00713765	0.281069
GO:0004801	sedoheptulose-7-phosphate:D-glyceraldehyde-3-phosphate glyceronetransferase activity	MF	2	2	0.00736811	0.288843	Ovary
GO:0004693	cyclin-dependent protein serine/threonine kinase activity	MF	7	27	0.0074238	0.289727	Ovary
GO:0033180	proton-transporting V-type ATPase, V1 domain	CC	7	27	0.00751615	0.291087
GO:0071437	invadopodium	CC	3	5	0.00752524	0.291087
GO:0006164	purine nucleotide biosynthetic process	BP	4	9	0.00762108	0.293496
GO:0051983	regulation of chromosome segregation	BP	2	2	0.00799537	0.30522
GO:0071173	spindle assembly checkpoint	BP	2	2	0.00799537	0.30522
GO:0008026	ATP-dependent helicase activity	MF	16	84	0.00820317	0.311792	Ovary
GO:0004030	aldehyde dehydrogenase [NAD(P)+] activity	MF	5	14	0.00839531	0.317713	Ovary
GO:0051716	cellular response to stimulus	BP	2	2	0.00848405	0.319688
GO:0004550	nucleoside diphosphate kinase activity	MF	6	21	0.00868915	0.323236	Ovary
GO:0006183	GTP biosynthetic process	BP	6	21	0.00868915	0.323236
GO:0006228	UTP biosynthetic process	BP	6	21	0.00868915	0.323236
GO:0008119	thiopurine S-methyltransferase activity	MF	2	2	0.00901923	0.332607	Ovary
GO:0008312	7S RNA binding	MF	3	6	0.00905197	0.332607	Ovary
GO:0005685	U1 snRNP	CC	4	10	0.00905518	0.332607
GO:0005634	nucleus	CC	366	3640	0.00919109	0.336186
GO:0016746	transferase activity, transferring acyl groups	MF	15	86	0.00949449	0.345837	Ovary
GO:0016301	kinase activity	MF	17	106	0.00979721	0.355383	Ovary
GO:0006099	tricarboxylic acid cycle	BP	10	48	0.0103136	0.372479
GO:0009794	regulation of mitotic cell cycle, embryonic	BP	2	2	0.0103537	0.372479
GO:0051964	negative regulation of synapse assembly	BP	4	11	0.0106018	0.378834
GO:0003983	UTP:glucose-1-phosphate uridylyltransferase activity	MF	3	6	0.0106604	0.378834	Ovary
GO:0006011	UDP-glucose metabolic process	BP	3	6	0.0106604	0.378834
GO:0050908	detection of light stimulus involved in visual perception	BP	4	10	0.0107357	0.379967
GO:0003428	chondrocyte intercalation involved in growth plate cartilage morphogenesis	BP	3	6	0.011374	0.399576
GO:0015222	serotonin transmembrane transporter activity	MF	2	2	0.0113812	0.399576	Ovary
GO:0004749	ribose phosphate diphosphokinase activity	MF	3	6	0.01148	0.401434	Ovary
GO:0004617	phosphoglycerate dehydrogenase activity	MF	2	2	0.011552	0.402341	Ovary
GO:0006241	CTP biosynthetic process	BP	6	22	0.0116637	0.404464
GO:0004999	vasoactive intestinal polypeptide receptor activity	MF	8	38	0.0117055	0.404464	Ovary
GO:0009058	biosynthetic process	BP	17	101	0.0123175	0.423935
GO:0000079	regulation of cyclin-dependent protein serine/threonine kinase activity	BP	4	12	0.0124928	0.424612
GO:0015098	molybdate ion transmembrane transporter activity	MF	2	2	0.0125394	0.424612	Ovary
GO:0015689	molybdate ion transport	BP	2	2	0.0125394	0.424612
GO:0051301	cell division	BP	10	53	0.0125438	0.424612
GO:0004523	RNA-DNA hybrid ribonuclease activity	MF	10	53	0.01258	0.424612	Ovary
GO:0035272	exocrine system development	BP	2	3	0.012678	0.426274
GO:0051205	protein insertion into membrane	BP	3	6	0.0132517	0.442223
GO:0042351	'de novo' GDP-L-fucose biosynthetic process	BP	3	7	0.0132535	0.442223
GO:0042554	superoxide anion generation	BP	4	13	0.0137849	0.458203
GO:0032968	positive regulation of transcription elongation from RNA polymerase II promoter	BP	3	6	0.0138451	0.45846
GO:0051536	iron-sulfur cluster binding	MF	8	35	0.013986	0.46138	Ovary
GO:0009055	electron carrier activity	MF	10	52	0.014054	0.461871	Ovary
GO:0022028	tangential migration from the subventricular zone to the olfactory bulb	BP	3	7	0.0141066	0.461871
GO:0048699	generation of neurons	BP	4	12	0.0143399	0.467759
GO:0044319	wound healing, spreading of cells	BP	3	7	0.014493	0.470996
GO:0035615	clathrin adaptor activity	MF	3	6	0.0147623	0.477972	Ovary
GO:0051604	protein maturation	BP	2	3	0.0149195	0.481279
GO:0009968	negative regulation of signal transduction	BP	3	7	0.0151134	0.485739
GO:0061299	retina vasculature morphogenesis in camera-type eye	BP	3	7	0.0151713	0.485816
GO:0001878	response to yeast	BP	7	29	0.0153343	0.488134
GO:0016491	oxidoreductase activity	MF	56	469	0.0153573	0.488134	Ovary
GO:0006383	transcription from RNA polymerase III promoter	BP	4	12	0.0154112	0.488134
GO:0007049	cell cycle	BP	25	180	0.0156266	0.48971
GO:0008446	GDP-mannose 4,6-dehydratase activity	MF	2	3	0.0156291	0.48971	Ovary
GO:0019673	GDP-mannose metabolic process	BP	2	3	0.0156291	0.48971
GO:0008507	sodium:iodide symporter activity	MF	2	3	0.0159615	0.498341	Ovary
GO:0008144	drug binding	MF	9	46	0.0161599	0.50029	Ovary
GO:0004003	ATP-dependent DNA helicase activity	MF	7	30	0.0161884	0.50029	Ovary
GO:0030529	ribonucleoprotein complex	CC	9	45	0.0162361	0.50029
GO:0003743	translation initiation factor activity	MF	12	71	0.0162977	0.50029	Ovary
GO:0000463	maturation of LSU-rRNA from tricistronic rRNA transcript (SSU-rRNA, 5.8S rRNA, LSU-rRNA)	BP	3	7	0.0164245	0.50029
GO:0000466	maturation of 5.8S rRNA from tricistronic rRNA transcript (SSU-rRNA, 5.8S rRNA, LSU-rRNA)	BP	3	7	0.0164245	0.50029
GO:0030687	preribosome, large subunit precursor	CC	3	7	0.0164245	0.50029
GO:0006094	gluconeogenesis	BP	9	49	0.0166849	0.506456
GO:0010587	miRNA catabolic process	BP	2	3	0.0168714	0.510345
GO:0050768	negative regulation of neurogenesis	BP	3	7	0.0171041	0.514476
GO:0070050	neuron cellular homeostasis	BP	2	3	0.0171675	0.514476
GO:0006614	SRP-dependent cotranslational protein targeting to membrane	BP	3	7	0.0171845	0.514476
GO:0086009	membrane repolarization	BP	3	7	0.0175506	0.521606
GO:0030042	actin filament depolymerization	BP	2	3	0.0176285	0.521606
GO:0005637	nuclear inner membrane	CC	5	19	0.0176628	0.521606
GO:0016791	phosphatase activity	MF	9	45	0.0177372	0.521606	Ovary
GO:0005736	DNA-directed RNA polymerase I complex	CC	2	3	0.0177807	0.521606
GO:0006360	transcription from RNA polymerase I promoter	BP	2	3	0.0177807	0.521606
GO:0017150	tRNA dihydrouridine synthase activity	MF	3	7	0.0182509	0.522099	Ovary
GO:0004540	ribonuclease activity	MF	6	24	0.0182796	0.522099	Ovary
GO:0002041	intussusceptive angiogenesis	BP	2	3	0.0182943	0.522099
GO:0003278	apoptotic process involved in heart morphogenesis	BP	2	3	0.0182943	0.522099
GO:0061036	positive regulation of cartilage development	BP	2	3	0.0182943	0.522099
GO:2000304	positive regulation of ceramide biosynthetic process	BP	2	3	0.0182943	0.522099
GO:0001948	glycoprotein binding	MF	3	8	0.018312	0.522099	Ovary
GO:0010827	regulation of glucose transport	BP	2	3	0.0183293	0.522099
GO:0005853	eukaryotic translation elongation factor 1 complex	CC	3	7	0.0183459	0.522099
GO:0021510	spinal cord development	BP	6	25	0.0183947	0.522099
GO:0005753	mitochondrial proton-transporting ATP synthase complex	CC	2	3	0.0187688	0.528591
GO:0009116	nucleoside metabolic process	BP	5	19	0.0187702	0.528591
GO:0004392	heme oxygenase (decyclizing) activity	MF	3	7	0.0189167	0.528591	Ovary
GO:0006788	heme oxidation	BP	3	7	0.0189167	0.528591
GO:0043248	proteasome assembly	BP	3	7	0.0189258	0.528591
GO:1902808	positive regulation of cell cycle G1/S phase transition	BP	2	3	0.0191834	0.53408
GO:0004791	thioredoxin-disulfide reductase activity	MF	3	7	0.0194842	0.540506	Ovary
GO:0051539	4 iron, 4 sulfur cluster binding	MF	7	31	0.0195378	0.540506	Ovary
GO:0005682	U5 snRNP	CC	2	3	0.0196888	0.542963
GO:0019886	antigen processing and presentation of exogenous peptide antigen via MHC class II	BP	3	7	0.0197722	0.543548
GO:0004419	hydroxymethylglutaryl-CoA lyase activity	MF	2	3	0.0198613	0.544286	Ovary
GO:0006098	pentose-phosphate shunt	BP	5	18	0.0209893	0.573402
GO:0035145	exon-exon junction complex	CC	2	3	0.0214692	0.584685
GO:0061178	regulation of insulin secretion involved in cellular response to glucose stimulus	BP	3	8	0.0215604	0.585344
GO:0005520	insulin-like growth factor binding	MF	6	27	0.0216363	0.585587	Ovary
GO:0071816	tail-anchored membrane protein insertion into ER membrane	BP	2	3	0.0218092	0.588444
GO:0051382	kinetochore assembly	BP	2	3	0.02203	0.591815
GO:0000993	RNA polymerase II core binding	MF	2	3	0.0220695	0.591815	Ovary
GO:0030488	tRNA methylation	BP	3	7	0.0223613	0.597806
GO:0016175	superoxide-generating NADPH oxidase activity	MF	4	15	0.0231332	0.615856	Ovary
GO:0043141	ATP-dependent 5'-3' DNA helicase activity	MF	3	7	0.0231774	0.615856	Ovary
GO:0005759	mitochondrial matrix	CC	12	73	0.0242266	0.641784
GO:0006413	translational initiation	BP	7	35	0.0247458	0.653559
GO:0090205	positive regulation of cholesterol metabolic process	BP	2	3	0.0253435	0.667329
GO:0061024	membrane organization	BP	5	19	0.0258222	0.675697
GO:0050661	NADP binding	MF	11	61	0.0258761	0.675697	Ovary
GO:0031466	Cul5-RING ubiquitin ligase complex	CC	3	8	0.0258932	0.675697
GO:0044822	poly(A) RNA binding	MF	30	233	0.0262004	0.681678	Ovary
GO:0008608	attachment of spindle microtubules to kinetochore	BP	2	3	0.0263752	0.683878
GO:0048786	presynaptic active zone	CC	10	59	0.0264414	0.683878
GO:0004367	glycerol-3-phosphate dehydrogenase [NAD+] activity	MF	3	8	0.0277746	0.714133	Ovary
GO:0046168	glycerol-3-phosphate catabolic process	BP	3	8	0.0277746	0.714133
GO:0042162	telomeric DNA binding	MF	4	12	0.0284315	0.728098	Ovary
GO:0090267	positive regulation of mitotic cell cycle spindle assembly checkpoint	BP	2	3	0.0285069	0.728098
GO:0046825	regulation of protein export from nucleus	BP	2	4	0.0285989	0.728098
GO:0045263	proton-transporting ATP synthase complex, coupling factor F(o)	CC	2	4	0.0286509	0.728098
GO:0004831	tyrosine-tRNA ligase activity	MF	2	3	0.0289175	0.730626	Ovary
GO:0006437	tyrosyl-tRNA aminoacylation	BP	2	3	0.0289175	0.730626
GO:0032570	response to progesterone	BP	4	14	0.0290782	0.730884
GO:0005739	mitochondrion	CC	41	346	0.0291711	0.730884
GO:0004812	aminoacyl-tRNA ligase activity	MF	11	60	0.0291785	0.730884	Ovary
GO:0048306	calcium-dependent protein binding	MF	5	20	0.0298306	0.744486	Ovary
GO:0015245	fatty acid transporter activity	MF	2	3	0.0301473	0.744486	Ovary
GO:0050197	phytanate-CoA ligase activity	MF	2	3	0.0301473	0.744486	Ovary
GO:0070251	pristanate-CoA ligase activity	MF	2	3	0.0301473	0.744486	Ovary
GO:0097089	methyl-branched fatty acid metabolic process	BP	2	3	0.0301473	0.744486
GO:0030127	COPII vesicle coat	CC	5	19	0.0303876	0.746486
GO:0048843	negative regulation of axon extension involved in axon guidance	BP	3	9	0.0303991	0.746486
GO:0047750	cholestenol delta-isomerase activity	MF	2	4	0.0312461	0.765137	Ovary
GO:0046034	ATP metabolic process	BP	4	16	0.0317798	0.776031
GO:0000176	nuclear exosome (RNase complex)	CC	2	3	0.0326935	0.796118
GO:0031123	RNA 3'-end processing	BP	2	4	0.0329216	0.799447
GO:0048495	Roundabout binding	MF	2	4	0.0331352	0.802405	Ovary
GO:0019206	nucleoside kinase activity	MF	3	8	0.0333135	0.804494	Ovary
GO:0008203	cholesterol metabolic process	BP	9	54	0.0340372	0.819705
GO:0006357	regulation of transcription from RNA polymerase II promoter	BP	19	136	0.034353	0.825039
GO:0017025	TBP-class protein binding	MF	3	9	0.0348346	0.832129	Ovary
GO:0048024	regulation of mRNA splicing, via spliceosome	BP	2	4	0.0349031	0.832129
GO:0008064	regulation of actin polymerization or depolymerization	BP	3	9	0.0349534	0.832129
GO:0048500	signal recognition particle	CC	2	4	0.035029	0.832129
GO:0048263	determination of dorsal identity	BP	4	14	0.0353717	0.837994
GO:1902963	negative regulation of metalloendopeptidase activity involved in amyloid precursor protein catabolic process	BP	2	4	0.0361696	0.850303
GO:0016712	oxidoreductase activity, acting on paired donors, with incorporation or reduction of molecular oxygen, reduced flavin or flavoprotein as one donor, and incorporation of one atom of oxygen	MF	4	15	0.0361801	0.850303	Ovary
GO:0003756	protein disulfide isomerase activity	MF	5	23	0.0361831	0.850303	Ovary
GO:0016779	nucleotidyltransferase activity	MF	5	21	0.0368496	0.862405	Ovary
GO:0030071	regulation of mitotic metaphase/anaphase transition	BP	2	4	0.0368954	0.862405
GO:0043518	negative regulation of DNA damage response, signal transduction by p53 class mediator	BP	2	4	0.0372164	0.863833
GO:0017176	phosphatidylinositol N-acetylglucosaminyltransferase activity	MF	2	4	0.0372325	0.863833	Ovary
GO:0008442	3-hydroxyisobutyrate dehydrogenase activity	MF	2	4	0.0373102	0.863833	Ovary
GO:0030169	low-density lipoprotein particle binding	MF	2	4	0.0373517	0.863833	Ovary
GO:0034189	very-low-density lipoprotein particle binding	MF	2	4	0.0378235	0.872435	Ovary
GO:0008353	RNA polymerase II carboxy-terminal domain kinase activity	MF	3	8	0.0380121	0.874477	Ovary
GO:0006626	protein targeting to mitochondrion	BP	3	10	0.0384772	0.882854
GO:0004849	uridine kinase activity	MF	4	16	0.039067	0.891706	Ovary
GO:0044211	CTP salvage	BP	4	16	0.039067	0.891706
GO:0005732	small nucleolar ribonucleoprotein complex	CC	2	4	0.0402477	0.916263
GO:0005200	structural constituent of cytoskeleton	MF	15	100	0.040615	0.920496	Ovary
GO:0072583	clathrin-mediated endocytosis	BP	2	4	0.0406943	0.920496
GO:0046666	retinal cell programmed cell death	BP	3	10	0.0407495	0.920496
GO:0005851	eukaryotic translation initiation factor 2B complex	CC	2	4	0.0416145	0.937614
GO:0071013	catalytic step 2 spliceosome	CC	4	15	0.0421281	0.946744
GO:0042982	amyloid precursor protein metabolic process	BP	2	4	0.0422966	0.94789
GO:0006417	regulation of translation	BP	5	23	0.0423959	0.94789
GO:0016429	tRNA (adenine-N1-)-methyltransferase activity	MF	2	4	0.0432286	0.964041	Ovary
GO:0033563	dorsal/ventral axon guidance	BP	3	10	0.0439412	0.975488
GO:0070569	uridylyltransferase activity	MF	3	9	0.043965	0.975488	Ovary
GO:0090118	receptor-mediated endocytosis of low-density lipoprotein particle involved in cholesterol transport	BP	2	4	0.0442055	0.97834
GO:0006888	ER to Golgi vesicle-mediated transport	BP	7	36	0.0448949	0.991089
GO:0047496	vesicle transport along microtubule	BP	3	10	0.0453203	0.99796
GO:0070593	dendrite self-avoidance	BP	4	14	0.0456192	0.999879
GO:0004739	pyruvate dehydrogenase (acetyl-transferring) activity	MF	2	4	0.0456362	0.999879	Ovary
GO:0050662	coenzyme binding	MF	5	23	0.0459121	1	Ovary
GO:0006633	fatty acid biosynthetic process	BP	9	51	0.0459724	1
GO:0009331	glycerol-3-phosphate dehydrogenase complex	CC	3	10	0.0464638	1
GO:0004365	glyceraldehyde-3-phosphate dehydrogenase (NAD+) (phosphorylating) activity	MF	2	4	0.0472655	1	Ovary
GO:0004494	methylmalonyl-CoA mutase activity	MF	2	4	0.0477744	1	Ovary
GO:0035612	AP-2 adaptor complex binding	MF	2	4	0.0481538	1	Ovary
GO:0004427	inorganic diphosphatase activity	MF	2	4	0.0483329	1	Ovary
GO:1900006	positive regulation of dendrite development	BP	3	10	0.0485488	1
GO:0000776	kinetochore	CC	4	15	0.0492986	1
GO:0005245	voltage-gated calcium channel activity	MF	72	193	4.65479e-16	1.0173e-12	Testis
GO:0005216	ion channel activity	MF	108	393	1.89818e-12	2.76565e-09	Testis
GO:0003777	microtubule motor activity	MF	62	195	7.24377e-10	6.3325e-07	Testis
GO:0005509	calcium ion binding	MF	289	1577	9.24783e-08	5.77461e-05	Testis
GO:0008331	high voltage-gated calcium channel activity	MF	11	16	1.09264e-06	0.000490444	Testis
GO:0016887	ATPase activity	MF	61	237	1.12204e-06	0.000490444	Testis
GO:0005201	extracellular matrix structural constituent	MF	26	69	2.62371e-06	0.00104257	Testis
GO:0022857	transmembrane transporter activity	MF	39	137	4.74199e-06	0.0015944	Testis
GO:0015297	antiporter activity	MF	14	31	2.60663e-05	0.00670202	Testis
GO:0022891	substrate-specific transmembrane transporter activity	MF	21	61	2.75993e-05	0.00670202	Testis
GO:0008201	heparin binding	MF	31	108	4.44695e-05	0.00996801	Testis
GO:0003920	GMP reductase activity	MF	5	5	5.23171e-05	0.011155	Testis
GO:0036374	glutathione hydrolase activity	MF	7	10	6.26842e-05	0.0130473	Testis
GO:0015238	drug transmembrane transporter activity	MF	16	44	7.977e-05	0.0151182	Testis
GO:0003964	RNA-directed DNA polymerase activity	MF	12	27	0.000101754	0.0175008	Testis
GO:0005515	protein binding	MF	666	4230	0.0001041	0.0175008	Testis
GO:0008381	mechanically-gated ion channel activity	MF	7	11	0.000142559	0.0230787	Testis
GO:0004872	receptor activity	MF	62	277	0.00015514	0.0241429	Testis
GO:0005544	calcium-dependent phospholipid binding	MF	23	78	0.000206557	0.0286623	Testis
GO:0043395	heparan sulfate proteoglycan binding	MF	17	52	0.000253744	0.032621	Testis
GO:0016868	intramolecular transferase activity, phosphotransferases	MF	8	15	0.000313126	0.0387787	Testis
GO:0008017	microtubule binding	MF	46	193	0.000315131	0.0387787	Testis
GO:0034452	dynactin binding	MF	7	11	0.000323881	0.0387787	Testis
GO:0003840	gamma-glutamyltransferase activity	MF	11	26	0.000441345	0.0459315	Testis
GO:0019894	kinesin binding	MF	9	19	0.000772646	0.0742249	Testis
GO:0030507	spectrin binding	MF	13	37	0.00085667	0.0814023	Testis
GO:0008009	chemokine activity	MF	12	41	0.00096918	0.0891468	Testis
GO:0016307	phosphatidylinositol phosphate kinase activity	MF	12	31	0.00104549	0.0930927	Testis
GO:0017110	nucleoside-diphosphatase activity	MF	7	13	0.00126956	0.1057	Testis
GO:0017111	nucleoside-triphosphatase activity	MF	7	13	0.00126956	0.1057	Testis
GO:0015250	water channel activity	MF	4	5	0.00131494	0.108445	Testis
GO:0047555	3',5'-cyclic-GMP phosphodiesterase activity	MF	10	25	0.0013429	0.109716	Testis
GO:0017022	myosin binding	MF	7	14	0.00138609	0.112196	Testis
GO:0008239	dipeptidyl-peptidase activity	MF	5	7	0.00145024	0.114216	Testis
GO:0001105	RNA polymerase II transcription coactivator activity	MF	8	18	0.00155103	0.119992	Testis
GO:0032029	myosin tail binding	MF	6	10	0.00164822	0.12126	Testis
GO:0045505	dynein intermediate chain binding	MF	6	10	0.00164822	0.12126	Testis
GO:0016787	hydrolase activity	MF	62	305	0.00166451	0.12126	Testis
GO:0003714	transcription corepressor activity	MF	23	92	0.00168149	0.121484	Testis
GO:0008705	methionine synthase activity	MF	5	8	0.00184201	0.126794	Testis
GO:0004304	estrone sulfotransferase activity	MF	3	3	0.0018839	0.128251	Testis
GO:0005215	transporter activity	MF	74	388	0.0019204	0.129139	Testis
GO:0004411	homogentisate 1,2-dioxygenase activity	MF	3	3	0.00218137	0.137191	Testis
GO:0004051	arachidonate 5-lipoxygenase activity	MF	3	3	0.00223067	0.138586	Testis
GO:0004947	bradykinin receptor activity	MF	4	5	0.00240328	0.1439	Testis
GO:0005219	ryanodine-sensitive calcium-release channel activity	MF	12	33	0.00250377	0.147892	Testis
GO:0008332	low voltage-gated calcium channel activity	MF	6	12	0.00260782	0.150756	Testis
GO:0016849	phosphorus-oxygen lyase activity	MF	26	107	0.00276853	0.150756	Testis
GO:0004964	luteinizing hormone receptor activity	MF	3	3	0.00335953	0.163606	Testis
GO:0015226	carnitine transmembrane transporter activity	MF	4	6	0.00351575	0.163606	Testis
GO:0051424	corticotropin-releasing hormone binding	MF	4	6	0.00353771	0.163606	Testis
GO:0042301	phosphate ion binding	MF	4	6	0.00387925	0.174467	Testis
GO:0004065	arylsulfatase activity	MF	5	8	0.00389168	0.174467	Testis
GO:0005261	cation channel activity	MF	9	25	0.00398863	0.176832	Testis
GO:0005308	creatine transmembrane transporter activity	MF	5	9	0.00400512	0.176832	Testis
GO:0031682	G-protein gamma-subunit binding	MF	3	3	0.00434583	0.188075	Testis
GO:0022865	transmembrane electron transfer carrier	MF	3	4	0.00481782	0.200132	Testis
GO:0004550	nucleoside diphosphate kinase activity	MF	8	21	0.00488561	0.200132	Testis
GO:0005309	creatine:sodium symporter activity	MF	4	6	0.00489496	0.200132	Testis
GO:0052689	carboxylic ester hydrolase activity	MF	5	9	0.00529623	0.209501	Testis
GO:0008392	arachidonic acid epoxygenase activity	MF	4	7	0.00554978	0.213589	Testis
GO:0008404	arachidonic acid 14,15-epoxygenase activity	MF	4	7	0.00554978	0.213589	Testis
GO:0008405	arachidonic acid 11,12-epoxygenase activity	MF	4	7	0.00554978	0.213589	Testis
GO:0071614	linoleic acid epoxygenase activity	MF	4	7	0.00554978	0.213589	Testis
GO:0030553	cGMP binding	MF	9	27	0.00560491	0.213589	Testis
GO:0016524	latrotoxin receptor activity	MF	5	9	0.00561451	0.213589	Testis
GO:0005200	structural constituent of cytoskeleton	MF	24	100	0.00561949	0.213589	Testis
GO:0016705	oxidoreductase activity, acting on paired donors, with incorporation or reduction of molecular oxygen	MF	40	194	0.00579541	0.21651	Testis
GO:0015220	choline transmembrane transporter activity	MF	7	18	0.00666813	0.244928	Testis
GO:0003854	3-beta-hydroxy-delta5-steroid dehydrogenase activity	MF	5	10	0.00681355	0.247154	Testis
GO:0030158	protein xylosyltransferase activity	MF	6	15	0.00705822	0.254217	Testis
GO:0015288	porin activity	MF	3	4	0.00734443	0.257394	Testis
GO:0015651	quaternary ammonium group transmembrane transporter activity	MF	4	7	0.00749217	0.257394	Testis
GO:0016286	small conductance calcium-activated potassium channel activity	MF	7	17	0.0075537	0.257394	Testis
GO:0015175	neutral amino acid transmembrane transporter activity	MF	10	31	0.00755754	0.257394	Testis
GO:0004383	guanylate cyclase activity	MF	21	86	0.00757158	0.257394	Testis
GO:0004118	cGMP-stimulated cyclic-nucleotide phosphodiesterase activity	MF	4	7	0.00759638	0.257394	Testis
GO:0004222	metalloendopeptidase activity	MF	72	396	0.00783389	0.26239	Testis
GO:0042626	ATPase activity, coupled to transmembrane movement of substances	MF	36	167	0.00795008	0.26446	Testis
GO:0004114	3',5'-cyclic-nucleotide phosphodiesterase activity	MF	25	107	0.00816021	0.268026	Testis
GO:0017137	Rab GTPase binding	MF	9	29	0.00849731	0.277177	Testis
GO:0008146	sulfotransferase activity	MF	23	101	0.00998317	0.311689	Testis
GO:0035374	chondroitin sulfate binding	MF	4	7	0.0101684	0.314107	Testis
GO:0005436	sodium:phosphate symporter activity	MF	3	4	0.0107753	0.330518	Testis
GO:0016702	oxidoreductase activity, acting on single donors with incorporation of molecular oxygen, incorporation of two atoms of oxygen	MF	15	60	0.0112933	0.343736	Testis
GO:0008502	melatonin receptor activity	MF	4	7	0.0113242	0.343736	Testis
GO:0031871	proteinase activated receptor binding	MF	3	4	0.0116602	0.349086	Testis
GO:0001614	purinergic nucleotide receptor activity	MF	11	40	0.0117394	0.35026	Testis
GO:0008514	organic anion transmembrane transporter activity	MF	5	11	0.014716	0.408421	Testis
GO:0004930	G-protein coupled receptor activity	MF	229	1436	0.0153129	0.414143	Testis
GO:0015276	ligand-gated ion channel activity	MF	4	8	0.0170833	0.44398	Testis
GO:0005543	phospholipid binding	MF	27	127	0.0172342	0.444435	Testis
GO:0004063	aryldialkylphosphatase activity	MF	2	2	0.0189212	0.465941	Testis
GO:0030151	molybdenum ion binding	MF	4	8	0.0195097	0.476407	Testis
GO:0015382	sodium:sulfate symporter activity	MF	3	6	0.0206224	0.496641	Testis
GO:0004064	arylesterase activity	MF	3	5	0.0212519	0.510395	Testis
GO:0005506	iron ion binding	MF	65	373	0.0213592	0.511567	Testis
GO:0004508	steroid 17-alpha-monooxygenase activity	MF	2	2	0.0218314	0.518615	Testis
GO:0047442	17-alpha-hydroxyprogesterone aldolase activity	MF	2	2	0.0218314	0.518615	Testis
GO:0000293	ferric-chelate reductase activity	MF	3	6	0.0225865	0.531699	Testis
GO:0005126	cytokine receptor binding	MF	3	6	0.0228416	0.535339	Testis
GO:0005328	neurotransmitter:sodium symporter activity	MF	34	178	0.0229423	0.536261	Testis
GO:0008265	Mo-molybdopterin cofactor sulfurase activity	MF	2	2	0.0238678	0.539861	Testis
GO:0052597	diamine oxidase activity	MF	2	2	0.0240007	0.539861	Testis
GO:0052598	histamine oxidase activity	MF	2	2	0.0240007	0.539861	Testis
GO:0052599	methylputrescine oxidase activity	MF	2	2	0.0240007	0.539861	Testis
GO:0052600	propane-1,3-diamine oxidase activity	MF	2	2	0.0240007	0.539861	Testis
GO:0046625	sphingolipid binding	MF	2	2	0.0240694	0.539861	Testis
GO:0001102	RNA polymerase II activating transcription factor binding	MF	5	14	0.0246798	0.550384	Testis
GO:0016812	hydrolase activity, acting on carbon-nitrogen (but not peptide) bonds, in cyclic amides	MF	6	16	0.025242	0.556179	Testis
GO:0004941	beta2-adrenergic receptor activity	MF	4	9	0.0260875	0.561643	Testis
GO:0005198	structural molecule activity	MF	61	346	0.0263256	0.561643	Testis
GO:0004705	JUN kinase activity	MF	2	2	0.0263411	0.561643	Testis
GO:0031419	cobalamin binding	MF	5	13	0.0273769	0.578088	Testis
GO:0004889	acetylcholine-activated cation-selective channel activity	MF	19	87	0.0275163	0.579632	Testis
GO:0005388	calcium-transporting ATPase activity	MF	8	27	0.0288739	0.588918	Testis
GO:0030156	benzodiazepine receptor binding	MF	2	2	0.0291669	0.588918	Testis
GO:0035538	carbohydrate response element binding	MF	2	2	0.0291697	0.588918	Testis
GO:0015171	amino acid transmembrane transporter activity	MF	17	76	0.0296274	0.592684	Testis
GO:0004677	DNA-dependent protein kinase activity	MF	2	2	0.0305138	0.600791	Testis
GO:0050254	rhodopsin kinase activity	MF	4	9	0.0329218	0.639937	Testis
GO:0005518	collagen binding	MF	8	28	0.0329412	0.639937	Testis
GO:0015301	anion:anion antiporter activity	MF	4	9	0.0336028	0.649733	Testis
GO:0046790	virion binding	MF	4	10	0.0350938	0.665488	Testis
GO:0015280	ligand-gated sodium channel activity	MF	6	20	0.0386243	0.712262	Testis
GO:0015108	chloride transmembrane transporter activity	MF	4	9	0.0401052	0.724082	Testis
GO:0072341	modified amino acid binding	MF	2	3	0.0401124	0.724082	Testis
GO:0038036	sphingosine-1-phosphate receptor activity	MF	4	9	0.0414556	0.735101	Testis
GO:0019964	interferon-gamma binding	MF	2	3	0.0425983	0.747101	Testis
GO:0016714	oxidoreductase activity, acting on paired donors, with incorporation or reduction of molecular oxygen, reduced pteridine as one donor, and incorporation of one atom of oxygen	MF	5	15	0.0428458	0.747999	Testis
GO:0003987	acetate-CoA ligase activity	MF	5	15	0.0429531	0.747999	Testis
GO:0030552	cAMP binding	MF	5	14	0.044054	0.759605	Testis
GO:0015321	sodium-dependent phosphate transmembrane transporter activity	MF	5	15	0.0445652	0.76309	Testis
GO:0015631	tubulin binding	MF	7	24	0.045127	0.76751	Testis
GO:0004471	malate dehydrogenase (decarboxylating) (NAD+) activity	MF	3	6	0.0467829	0.780489	Testis
GO:0070182	DNA polymerase binding	MF	2	3	0.0474319	0.786811	Testis
GO:0071253	connexin binding	MF	3	6	0.0480197	0.794187	Testis
GO:0016641	oxidoreductase activity, acting on the CH-NH2 group of donors, oxygen as acceptor	MF	9	35	0.0481953	0.794187	Testis
GO:0015485	cholesterol binding	MF	4	11	0.0485413	0.797647	Testis
GO:0004859	phospholipase inhibitor activity	MF	4	11	0.0497112	0.812904	Testis
