# Supplementary material for: Transcriptome analysis reveals differentially expressed genes associated with germ cell and gonad development in the Southern bluefin tuna (Thunnus maccoyii)
Source: BMC Genomics. 2016 Mar 10;17:217. doi: 10.1186/s12864-016-2397-8 (PMC4785667; doi:10.1186/s12864-016-2397-8)
Supplement: Additional file 2 — Differentially expressed gonad development and germ cell-related genes in ovary vs. testis cells. ORF – Open reading frame. Blast hit species, e-value, Bit Score – Blast best hit details. Log2FC – Fold change values (log2 transformed) as determined by edgeR, positive values represent over-expression in testis cells, negative values are over-expressed in the ovary cells. p-value, FDR (false discovery rate adjusted p-value) – edgeR differential expression analysis statistics. KEGG – Kyoto encyclopedia of genes and genomes function. (XLSX 35.7 kb) [file 12864_2016_2397_MOESM2_ESM.xlsx]

## Sheet: Ovaries_vs_Testes_ORF_FDR_0.000
ORF	NCBI nr best Blast hit	Blast hit Species	e-value	Bit Score	log2FC	p-value	FDR	KEGG	Gene symbol
GG208952|c0_g2_i1|m.202240	11-beta hydroxysteroid dehydrogenase type 2	Oreochromis niloticus	1e-113	338	8.82778	1.47e-29	4.96e-28	K00071	11b2-Hsd
GG184112|c0_g1_i1|m.178840	11-beta-hydroxysteroid dehydrogenase type 2	Oryzias latipes	3e-118	342	5.59885	8.63e-33	3.41e-31	K00071	11b2-Hsd
GG155530|c6_g1_i2|m.150251	estradiol 17-beta-dehydrogenase 1-like	Pundamilia nyererei	0	526	-3.48935	7.4e-14	8.9e-13	K00044	17b-Hsd
GG108990|c4_g1_i1|m.104590	estradiol 17-beta-dehydrogenase 12	Stegastes partitus	4e-155	441	-4.67658	4.76e-58	4.17e-56	K10251	17b-Hsd
GG112970|c0_g1_i1|m.108609	estradiol 17-beta-dehydrogenase 12	Stegastes partitus	2e-87	265	-4.83961	6.87e-63	6.77e-61	K10251	17b-Hsd
GG207616|c1_g1_i1|m.201002	17-beta hydroxysteroid dehydrogenase type 8	Oreochromis niloticus	1e-91	274	-2.09858	7.09e-18	1.18e-16	K13370	17b-Hsd
GG207616|c1_g1_i2|m.201003	estradiol 17-beta-dehydrogenase 8-like	Haplochromis burtoni	4e-10	58.2	-3.10123	0.000121338	0.000462337	K13370	17b-Hsd
GG126061|c1_g1_i1|m.121818	3 beta-hydroxysteroid dehydrogenase delta 5-4-isomerase	Gadus morhua	2e-44	147	9.77	3.29e-44	2.01e-42	K00070	3b-Hsd
GG12676|c0_g1_i1|m.11790	3-beta hydroxysteroid dehydrogenase	Lateolabrax japonicus	2e-65	209	7.54058	4.76e-56	3.99e-54	K00070	3b-Hsd
GG126061|c1_g1_i1|m.121815	3beta-hydroxysteroid dehydrogenase, partial	Acanthopagrus schlegelii	3e-133	383	7.09427	1.56e-61	1.5e-59	K00070	3b-Hsd
GG209055|c4_g1_i1|m.202340	activin receptor type-1C isoform X1	Poecilia formosa	0	603	2.25139	1.03e-06	5.54e-06	K13568	Activin receptor 1
GG209055|c4_g1_i2|m.202341	activin receptor type-1C	Stegastes partitus	0	941	2.07449	9.5e-09	6.74e-08	K13568	Activin receptor 1
GG169894|c3_g2_i1|m.164733	activin receptor type-2B-like	Stegastes partitus	3e-71	227	-2.50772	8.95e-07	4.86e-06	K13596	Activin receptor 2B
GG161405|c5_g1_i1|m.156224	activin type IIB receptor 1	Sparus aurata	0	564	-2.16417	1.44e-18	2.51e-17	K13596	Activin receptor 2B
GG191688|c1_g1_i1|m.185972	activin receptor type-2B-like	Stegastes partitus	0	590	-2.61022	2.85e-22	6.45e-21	K13596	Activin receptor 2B
GG208984|c1_g1_i1|m.202285	aquaporin	Sparus aurata	9e-100	297	-10.3753	1.7e-125	7.8e-123	K09878	Aquaporin10
GG110697|c7_g1_i1|m.106335	aquaporin	Sparus aurata	3e-114	337	-11.2407	7.18e-150	5.8e-147	K09878	Aquaporin10
GG14822|c4_g1_i1|m.13937	aquaporin	Solea senegalensis	1e-152	434	-12.14	6.82e-101	1.62e-98	K09864	Aquaporin10
GG211194|c2_g1_i2|m.204368	aquaporin-11	Stegastes partitus	1e-154	439	-2.07016	4.27e-09	3.15e-08		Aquaporin11
GG4518|c5_g1_i4|m.4212	aquaporin-11-like	Xiphophorus maculatus	3e-27	107	-3.18193	3.02e-22	6.83e-21	K09870	Aquaporin11
GG4518|c5_g1_i5|m.4216	aquaporin-11-like	Poecilia reticulata	5e-138	397	-3.20885	5.09e-33	2.03e-31	K09870	Aquaporin11
GG47374|c7_g1_i1|m.44809	aquaporin-11	Danio rerio	2e-15	74.7	-2.5069	6.64e-09	4.8e-08	K09871	Aquaporin11
GG107983|c6_g2_i3|m.103565	aquaporin-4-like isoform X1	Oreochromis niloticus	3e-155	442	6.70267	5.95e-19	1.07e-17	K09866	Aquaporin4
GG107983|c6_g2_i2|m.103564	aquaporin-4-like	Lepisosteus oculatus	5e-31	117	4.8864	2.38e-10	2.03e-09	K09866	Aquaporin4
GG107983|c6_g2_i6|m.103569	aquaporin-4-like	Stegastes partitus	2e-139	399	4.76361	3.92e-12	4.03e-11	K09866	Aquaporin4
GG18922|c0_g1_i2|m.17483	aquaporin-4-like	Stegastes partitus	1e-85	259	4.63761	2.42e-18	4.16e-17	K09866	Aquaporin4
GG107983|c6_g2_i1|m.103563	aquaporin-4-like isoform X2	Neolamprologus brichardi	7e-151	430	4.58556	1.36e-13	1.59e-12	K09866	Aquaporin4
GG36196|c3_g1_i1|m.34009	cadherin-1-like	Pundamilia nyererei	7e-168	501	-2.33844	1.87e-15	2.56e-14	K05689	Cadherin1
GG206411|c4_g1_i1|m.199812	cadherin-13, partial	Stegastes partitus	8e-141	415	-3.50125	6.8e-19	1.21e-17	K06808	Cadherin13
GG44318|c3_g1_i1|m.41898	cadherin-13, partial	Stegastes partitus	2e-108	330	-3.57523	7.16e-25	1.9e-23	K06808	Cadherin13
GG123606|c0_g1_i1|m.119161	cadherin-13, partial	Stegastes partitus	9e-61	201	-3.67047	1.82e-18	3.15e-17	K06808	Cadherin13
GG73697|c2_g1_i1|m.70425	cadherin-13, partial	Stegastes partitus	8e-79	251	-3.77959	4.07e-22	9.12e-21	K06808	Cadherin13
GG41638|c1_g1_i1|m.39571	cadherin-13, partial	Stegastes partitus	6e-98	301	-3.80663	2.01e-20	4e-19	K06808	Cadherin13
GG148494|c2_g1_i1|m.143328	cadherin-18-like	Stegastes partitus	4e-82	264	-3.33017	3.96e-10	3.29e-09	K06805	Cadherin18
GG67316|c0_g1_i1|m.64231	cadherin-18-like	Stegastes partitus	7e-73	238	-3.41885	4.94e-15	6.57e-14	K06805	Cadherin18
GG109032|c1_g1_i1|m.104621	cadherin-18-like	Stegastes partitus	1e-102	320	-3.5625	1.54e-21	3.32e-20	K06805	Cadherin18
GG185578|c2_g1_i1|m.180252	cadherin-18-like	Stegastes partitus	5e-91	288	-3.63665	8.54e-17	1.31e-15	K06805	Cadherin18
GG110545|c2_g2_i1|m.106197	chemokine-like receptor 1	Stegastes partitus	4e-154	446	3.04058	1.98e-11	1.9e-10	K04245	Cxcr1
GG211595|c7_g1_i2|m.204695	chemokine-like receptor 1-like	Takifugu rubripes	6e-162	464	2.3017	1.45e-14	1.85e-13	K04245	Cxcr1
GG188300|c7_g1_i1|m.182843	chemokine-like receptor 1-like	Maylandia zebra	5e-159	459	2.0466	7.9e-05	0.000312088	K04245	Cxcr1
GG205090|c8_g1_i1|m.198525	chemokine XC receptor 1-like	Cynoglossus semilaevis	5e-41	156	2.00997	5.21e-05	0.000212799	K04188	Cxcr1
GG76357|c1_g1_i4|m.72934	chemokine XC receptor 1-like	Maylandia zebra	9e-64	209	-2.82435	4.64e-06	2.27e-05	K04193	Cxcr1
GG182392|c6_g1_i1|m.177199	C-X-C chemokine receptor type 3-like	Cynoglossus semilaevis	1e-20	92	4.2535	3.12e-07	1.8e-06	K04189	Cxcr3
GG146094|c5_g1_i2|m.141144	C-X-C chemokine receptor type 3-like	Cynoglossus semilaevis	1e-08	57.8	2.27789	8.09e-06	3.81e-05	K08402	Cxcr3
GG205090|c6_g1_i1|m.198524	C-X-C chemokine receptor type 3-like isoform X1	Stegastes partitus	4e-127	378	-3.07993	1.53e-34	6.52e-33	K04188	Cxcr3
GG44469|c1_g1_i1|m.42082	C-X-C chemokine receptor type 4	Stegastes partitus	0	604	-3.39019	6.26e-30	2.15e-28	K04189	Cxcr4
GG76357|c1_g1_i1|m.72931	c-X-C chemokine receptor type 6-like	Pundamilia nyererei	2e-28	114	-3.52392	3.89e-05	0.000162404	K04193	Cxcr6
GG90370|c0_g1_i1|m.86611	C-C chemokine receptor type 9	Anoplopoma fimbria	8e-13	72.4	3.45155	0.000137435	0.000518885	K06715	Cxcr9
GG192310|c2_g1_i1|m.186551	CCR9 chemokine	Miichthys miiuy	0	555	-2.30503	3.87e-09	2.87e-08	K04184	Cxcr9
GG192310|c2_g1_i2|m.186553	c-C chemokine receptor type 9-like isoform X2	Maylandia zebra	0	554	-2.4815	1.55e-10	1.34e-09	K04184	Cxcr9
GG118167|c9_g1_i1|m.113926	11beta-hydroxylase	Micropogonias undulatus	1e-149	436	12.0649	6.89e-53	5.33e-51	K00497	Cyp11b1
GG50723|c2_g1_i4|m.48068	unnamed protein product	Oncorhynchus mykiss	7e-10	59.7	7.95613	1.63e-32	6.35e-31	K00497	Cyp11b1
GG50723|c2_g1_i2|m.48067	unnamed protein product	Oncorhynchus mykiss	1e-95	288	7.91091	1e-51	7.5e-50	K00497	Cyp11b1
GG50723|c2_g1_i6|m.48070	11beta-hydroxylase	Micropogonias undulatus	0	606	7.49718	2.3e-46	1.48e-44	K00497	Cyp11b1
GG50723|c2_g1_i1|m.48065	unnamed protein product	Tetraodon nigroviridis	5e-54	184	6.35299	4.42e-19	8.01e-18	K00497	Cyp11b1
GG195325|c7_g1_i2|m.189419	steroid 17-alpha-hydroxylase/17,20 lyase-like, partial	Neolamprologus brichardi	6e-99	296	5.21858	4.34e-19	7.86e-18	K00512	Cyp17a1
GG195325|c7_g1_i2|m.189418	cytochrome P450 CYP17-c	Monopterus albus	1e-31	119	5.13956	4.5e-17	7.04e-16	K00512	Cyp17a1
GG128342|c4_g1_i1|m.124143	steroid 17-alpha-hydroxylase/17,20 lyase-like	Stegastes partitus	4e-89	276	4.62898	2.83e-21	5.97e-20	K00512	Cyp17a1
GG69463|c4_g1_i2|m.66468	steroid 17-alpha-hydroxylase/17,20 lyase-like isoform X2	Maylandia zebra	6e-53	186	4.37647	1.89e-27	5.71e-26	K00512	Cyp17a1
GG195325|c7_g1_i1|m.189415	CYP17II 17-alpha-hydroxylase	Sebastes schlegelii	0	721	4.34586	4.12e-32	1.57e-30	K00512	Cyp17a1
GG31174|c5_g1_i2|m.29364	steroid 17-alpha-hydroxylase/17,20 lyase	Stegastes partitus	0	530	4.22107	3.68e-20	7.18e-19		Cyp17a1
GG69463|c4_g1_i3|m.66470	steroid 17-alpha-hydroxylase/17,20 lyase	Lateolabrax japonicus	4e-179	511	4.17167	1.39e-22	3.21e-21	K00512	Cyp17a1
GG3195|c7_g1_i1|m.3065	cytochrome P450 aromatase	Thunnus orientalis	0	1092	-7.98749	5.97e-105	1.65e-102	K07434	Cyp19a
GG57317|c2_g2_i1|m.54430	cytochrome P450 2J5-like, partial	Cynoglossus semilaevis	5e-19	82.4	-4.89658	1.76e-07	1.05e-06	K17854	Cyp2k1
GG167862|c0_g1_i1|m.162683	cytochrome P450 2K1-like isoform X2	Maylandia zebra	6e-67	216	-4.90975	8.86e-10	7.09e-09	K17854	Cyp2k1
GG58134|c0_g1_i1|m.55245	cytochrome P450 2K1-like	Cynoglossus semilaevis	5e-99	301	-5.41597	6.52e-10	5.3e-09	K17854	Cyp2k1
GG11322|c1_g2_i1|m.10507	cytochrome P450 2K1-like, partial	Poecilia formosa	6e-95	287	-5.67536	8.49e-17	1.3e-15	K17854	Cyp2k1
GG11322|c1_g1_i1|m.10506	cytochrome P450 2K1-like isoform X1	Oreochromis niloticus	1e-155	450	-5.91434	3.26e-16	4.77e-15	K17854	Cyp2k1
GG57317|c2_g1_i1|m.54428	cytochrome P450 2K1-like	Cynoglossus semilaevis	2e-147	428	-6.19624	9.92e-30	3.38e-28	K17854	Cyp2k1
GG106566|c3_g1_i1|m.102220	cytochrome P450 monooxygenase	Danio rerio	6e-44	145	-6.43774	2.06e-12	2.17e-11	K17854	Cyp2k1
GG145088|c1_g1_i1|m.140283	cytochrome P450 2K1-like	Cynoglossus semilaevis	8e-89	275	-6.53723	1.58e-16	2.38e-15	K17854	Cyp2k1
GG70665|c2_g2_i1|m.67571	cytochrome P450 2K1-like isoform X1	Haplochromis burtoni	0	545	-6.87163	2.51e-38	1.24e-36	K17854	Cyp2k1
GG61002|c0_g1_i1|m.58054	cytochrome P450 2K1-like	Cynoglossus semilaevis	3e-121	360	-6.87975	3.9e-27	1.16e-25	K17854	Cyp2k1
GG70665|c0_g1_i1|m.67569	cytochrome P450 2K1-like	Haplochromis burtoni	6e-53	175	-7.2773	2.75e-09	2.08e-08	K17854	Cyp2k1
GG159308|c3_g1_i1|m.154348	doublesex and mab-3 related transcription factor 1a	Parajulis poecilepterus	1e-87	265	4.69836	1.55e-28	4.98e-27		Dmrt1
GG135080|c2_g1_i2|m.130773	doublesex and mab-3 related transcription factor 1b	Epinephelus merra	2e-66	209	5.11814	2.34e-32	9.04e-31		Dmrt1
GG61189|c3_g1_i1|m.58224	doublesex and mab-3 related transcription factor 1b	Parajulis poecilepterus	7e-120	350	4.74718	6.89e-25	1.83e-23		Dmrt1
GG91124|c1_g1_i1|m.87278	Doublesex- and mab-3-related transcription factor A2	Oryzias latipes	3e-178	508	-4.17706	1.3e-06	6.88e-06		Dmrt5
GG74195|c1_g1_i1|m.70869	gonadotropin hormone FSH beta subunit	Thunnus thynnus	2e-80	239	5.30421	9.48e-17	1.45e-15		Fsh beta
GG105932|c1_g1_i2|m.101565	follicle stimulating hormone receptor	Oryzias latipes	2e-21	97.1	5.46182	8.63e-10	6.91e-09		Fsh receptor
GG55842|c1_g1_i2|m.53035	follicle-stimulating hormone receptor	Scomber japonicus	1e-132	397	2.2849	1.78e-09	1.38e-08		Fsh receptor
GG154144|c0_g1_i1|m.149074	GDNF family receptor alpha-1-like isoform X1	Stegastes partitus	7e-106	320	3.9125	1.55e-08	1.07e-07		Gfra1
GG154144|c0_g1_i2|m.149075	GDNF family receptor alpha-1-like isoform X2	Stegastes partitus	7e-112	333	3.912	8.24e-10	6.62e-09		Gfra1
GG63956|c4_g1_i2|m.61020	GDNF family receptor alpha-1	Stegastes partitus	8e-135	394	3.08535	0.000101304	0.000391797		Gfra1
GG57712|c6_g1_i2|m.54774	GDNF family receptor alpha-1-like isoform X1	Stegastes partitus	0	625	2.51773	1.26e-10	1.11e-09		Gfra1
GG57712|c6_g1_i1|m.54773	GDNF family receptor alpha-1-like isoform X2	Stegastes partitus	0	671	2.1049	6.83e-08	4.34e-07		Gfra1
GG50087|c0_g1_i1|m.47414	GDNF family receptor alpha-1-like isoform X1	Stegastes partitus	9e-81	253	4.46495	1.24e-07	7.58e-07		Gfra1
GG184298|c2_g1_i1|m.179007	GDNF family receptor alpha-2-like	Stegastes partitus	7e-76	239	6.45375	4.75e-09	3.49e-08		Gfra2
GG161995|c0_g1_i1|m.156769	GDNF family receptor alpha-2-like	Stegastes partitus	3e-117	348	3.07554	4.83e-06	2.35e-05		Gfra2
GG65999|c0_g1_i2|m.63030	GDNF family receptor alpha-2-like	Stegastes partitus	2e-134	392	2.19395	0.000265192	0.000945955		Gfra2
GG170822|c6_g1_i1|m.165539	GDNF family receptor alpha-2-like	Cynoglossus semilaevis	4e-47	163	4.59163	1.64e-08	1.13e-07		Gfra2
GG111442|c2_g1_i1|m.107143	GDNF family receptor alpha-4-like	Stegastes partitus	0	575	4.37857	7.91e-07	4.33e-06		Gfra4
GG43286|c0_g1_i5|m.41008	gonadotropin releasing hormone receptor 3	Danio rerio	4e-93	288	5.27632	5.79e-05	0.000234569	K04280	Gnrh receptor
GG155966|c9_g1_i2|m.150703	IGF-like family receptor 1-like	Oreochromis niloticus	4e-88	272	2.88823	1.11e-17	1.83e-16		Igf1 receptor
GG182565|c4_g1_i1|m.177344	tumor necrosis factor receptor superfamily member 1A-like	Neolamprologus brichardi	1e-35	133	2.1345	8.86e-05	0.000346267	K03158	Igf1 receptor
GG11269|c23_g1_i1|m.10427	importin alpha	Pagrus major	2e-57	191	-10.5072	2.07e-135	1.2e-132	K15043	Importin alpha
GG110814|c3_g1_i1|m.106411	importin alpha	Pagrus major	2e-71	228	-10.5581	2.93e-131	1.49e-128	K15043	Importin alpha
GG156849|c20_g1_i1|m.151793	importin alpha	Pagrus major	2e-55	186	-11.1481	3.93e-106	1.13e-103	K15043	Importin alpha
GG190558|c43_g1_i1|m.184906	importin alpha	Pagrus major	4e-125	370	-10.0634	4.65e-71	5.39e-69	K15043	Importin alpha
GG52917|c8_g1_i1|m.49987	importin alpha	Pagrus major	2e-93	287	-10.1242	4.2e-51	3.09e-49	K15043	Importin alpha
GG139302|c28_g1_i1|m.134552	importin alpha	Pagrus major	8e-139	406	-10.2607	4.59e-54	3.66e-52	K15043	Importin alpha
GG7362|c14_g1_i2|m.6826	importin alpha	Pagrus major	2e-143	419	-10.2876	7.05e-100	1.57e-97	K15043	Importin alpha
GG84804|c56_g1_i1|m.81252	importin alpha	Pagrus major	4e-67	217	-10.3733	2.91e-65	3.01e-63		Importin alpha
GG139302|c28_g1_i2|m.134554	importin subunit alpha-2-like	Oryzias latipes	6e-61	202	-10.4166	1.3e-118	4.97e-116	K15043	Importin alpha
GG139302|c28_g1_i3|m.134555	importin alpha	Pagrus major	1e-71	229	-10.4537	4.2e-52	3.19e-50		Importin alpha
GG29260|c16_g1_i1|m.27494	importin alpha	Pagrus major	6e-74	235	-10.8731	4.24e-55	3.47e-53		Importin alpha
GG29288|c2_g1_i1|m.27540	importin subunit alpha-5-like	Oreochromis niloticus	0	525	-10.8785	3.96e-208	7.35e-204	K15043	Importin alpha
GG62571|c6_g1_i1|m.59522	importin subunit alpha-5-like	Oreochromis niloticus	3e-103	313	-11.1488	2.88e-29	9.57e-28	K15043	Importin alpha
GG176340|c69_g1_i2|m.171161	importin alpha	Pagrus major	2e-126	374	-11.2079	1.03e-135	6e-133	K15043	Importin alpha
GG24910|c13_g1_i1|m.23378	importin subunit alpha-5-like	Pundamilia nyererei	4e-84	263	-11.3115	3.74e-84	5.5e-82		Importin alpha
GG14255|c6_g1_i2|m.13451	importin subunit alpha-1-like	Astyanax mexicanus	4e-43	151	-11.4083	6.68e-59	5.97e-57	K15043	Importin alpha
GG20676|c36_g1_i1|m.19235	importin subunit alpha-5-like	Oreochromis niloticus	3e-81	254	-12.1621	4.89e-67	5.22e-65	K15043	Importin alpha
GG164534|c8_g1_i1|m.159177	importin subunit alpha-1, partial	Stegastes partitus	3e-152	440	-3.58432	2.48e-39	1.28e-37	K15043	Importin alpha
GG184983|c17_g2_i1|m.179602	importin subunit alpha-1-like	Haplochromis burtoni	0	933	-3.91197	3.55e-37	1.68e-35	K15043	Importin alpha
GG14255|c9_g1_i1|m.13453	importin subunit alpha-5-like	Pundamilia nyererei	3e-159	459	-10.9352	4.93e-168	8.32e-165	K15043	Importin alpha
GG192583|c1_g1_i1|m.186812	importin subunit beta-1	Stegastes partitus	2e-75	246	-2.14401	3.8e-16	5.53e-15	K14293	Importin beta
GG5760|c8_g1_i1|m.5357	importin-5	Stegastes partitus	0	1480	-2.74393	1.53e-19	2.87e-18		Importin5
GG207718|c1_g1_i1|m.201125	importin-5	Stegastes partitus	1e-164	493	-2.86291	2.74e-21	5.79e-20		Importin5
GG177103|c3_g1_i1|m.172118	inhibin beta B chain-like	Stegastes partitus	2e-107	320	6.08891	7.75e-14	9.3e-13	K04667	Inhibin beta
GG137234|c5_g1_i1|m.132509	inhibin beta B chain-like	Stegastes partitus	0	615	5.98243	6.37e-27	1.88e-25	K04667	Inhibin beta
GG203068|c1_g1_i2|m.196632	Inhibin beta B chain	Dicentrarchus labrax	0	692	5.04446	0.000201717	0.000737287	K04667	Inhibin beta
GG5434|c3_g2_i2|m.5041	inhibin beta A chain-like isoform X1	Maylandia zebra	0	548	3.05621	4.41e-06	2.16e-05	K04667	Inhibin beta
GG208238|c3_g1_i2|m.201582	kisspeptin receptor	Gadus morhua	2e-92	277	6.87063	5.43e-11	4.96e-10	K08374	Kiss receptor
GG119170|c0_g1_i1|m.114902	kisspeptin 2	Scomber japonicus	3e-74	224	-4.33392	0.000113818	0.00043584		Kiss2
GG56601|c2_g1_i2|m.53686	luteinizing hormone receptor	Scomber japonicus	2e-85	271	3.50124	9.98e-21	2.03e-19	K04248	Lh receptor
GG30891|c20_g1_i3|m.29119	luteinizing hormone receptor	Dicentrarchus labrax	0	1185	3.36485	6.1e-12	6.16e-11	K04248	Lh receptor
GG202151|c4_g1_i2|m.195768	luteinizing hormone receptor	Scomber japonicus	5e-90	283	3.28135	2.18e-10	1.87e-09		Lh receptor
GG183196|c5_g1_i1|m.177938	luteinizing hormone receptor	Oryzias latipes	0	539	3.6723	1.01e-23	2.5e-22	K04248	Lh receptor
GG183196|c5_g1_i2|m.177940	luteinizing hormone receptor	Scomber japonicus	0	766	3.15709	1.42e-22	3.27e-21	K04248	Lh receptor
GG1194|c3_g1_i12|m.1115	lymphocyte antigen 75-like, partial	Poecilia reticulata	1e-72	229	4.03404	0.000106468	0.000409892		Ly75
GG1194|c3_g1_i3|m.1111	lymphocyte antigen 75-like	Oreochromis niloticus	2e-68	220	3.24077	1.12e-05	5.17e-05		Ly75
GG65586|c2_g1_i6|m.62627	lymphocyte antigen 75-like	Pundamilia nyererei	3e-34	127	2.71695	0.000103235	0.000398496		Ly75
GG189448|c6_g1_i1|m.183915	membrane progestin receptor beta	Stegastes partitus	0	594	-2.26574	1.51e-17	2.45e-16		Membrane Progestin receptor
GG189662|c4_g1_i1|m.184124	Membrane progestin receptor alpha	Cynoscion nebulosus	0	696	-2.8255	4.26e-28	1.33e-26		Membrane Progestin receptor
GG133546|c10_g1_i1|m.129272	nanos homolog 1-like	Stegastes partitus	2e-151	428	-2.25909	1.29e-13	1.51e-12	K18741	Nanos1
GG86794|c0_g1_i2|m.83114	Nanos homolog 2	Dicentrarchus labrax	5e-74	226	5.76768	3.39e-47	2.25e-45	K18760	Nanos2
GG86794|c0_g1_i1|m.83113	unnamed protein product	Oncorhynchus mykiss	8e-20	85.9	5.5125	5.66e-36	2.55e-34	K18760	Nanos2
GG75951|c17_g1_i2|m.72583	nanos	Acanthopagrus schlegelii	2e-97	291	-6.57516	6.33e-138	3.83e-135		Nanos3
GG8359|c2_g1_i2|m.7774	neural-cadherin-like	Stegastes partitus	0	695	8.20411	9.01e-19	1.6e-17		neural-cadherin
GG8359|c2_g1_i3|m.7776	neural-cadherin-like	Takifugu rubripes	1e-128	414	6.87141	5.86e-11	5.33e-10		neural-cadherin
GG182352|c0_g1_i1|m.177164	neural-cadherin-like	Oreochromis niloticus	0	820	6.50971	1e-06	5.4e-06		neural-cadherin
GG132623|c0_g1_i1|m.128262	neural-cadherin-like	Stegastes partitus	1e-99	322	5.5239	1.14e-12	1.23e-11		neural-cadherin
GG52161|c1_g1_i2|m.49312	neural-cadherin-like	Poecilia formosa	1e-127	404	5.12081	2.06e-09	1.58e-08		neural-cadherin
GG137251|c0_g1_i1|m.132519	neural-cadherin-like	Stegastes partitus	2e-63	215	4.54787	1.15e-07	7.09e-07		neural-cadherin
GG207598|c2_g1_i1|m.200984	neurogenic locus notch homolog protein 1-like isoform X1	Stegastes partitus	0	1263	2.43716	5.98e-20	1.15e-18	K02599	Notch1
GG203926|c1_g1_i1|m.197474	neurogenic locus notch homolog protein 1-like isoform X1	Stegastes partitus	0	792	2.27876	1.02e-10	9.01e-10	K02599	Notch1
GG34199|c1_g1_i1|m.32268	neurogenic locus notch homolog protein 1-like isoform X2	Stegastes partitus	4e-141	444	2.80293	2.92e-09	2.2e-08	K02599	Notch1
GG120359|c0_g1_i1|m.116089	neurogenic locus notch homolog protein 1-like isoform X1	Stegastes partitus	0	640	2.469	1.39e-11	1.35e-10	K02599	Notch1
GG80700|c5_g1_i1|m.77171	neurogenic locus notch homolog protein 1-like isoform X1	Stegastes partitus	0	1428	2.36213	1.8e-21	3.85e-20	K02599	Notch1
GG103186|c2_g1_i1|m.98869	neurogenic locus notch homolog protein 1-like isoform X2	Stegastes partitus	7e-168	520	2.71461	4.96e-13	5.53e-12	K02599	Notch1
GG197117|c1_g1_i1|m.191165	neurogenic locus notch homolog protein 1-like	Cynoglossus semilaevis	7e-83	272	2.14786	1.96e-06	1.01e-05	K02599	Notch1
GG173499|c11_g1_i1|m.168259	neurogenic locus notch protein homolog	Oreochromis niloticus	0	742	-2.01238	6.73e-09	4.86e-08		Notch2
GG39671|c2_g1_i1|m.37541	neurogenic locus notch homolog protein 2-like	Stegastes partitus	0	910	-2.12539	2.38e-06	1.21e-05	K02599	Notch2
GG78224|c1_g1_i4|m.74693	orexin receptor type 2-like	Pundamilia nyererei	3e-76	254	3.6515	0.000219298	0.00079577		Orexin receptor 2
GG180898|c4_g1_i1|m.175692	PCNA-interacting partner	Stegastes partitus	4e-74	239	-5.89842	1.09e-80	1.5e-78		Pcna accociated factor
GG190472|c4_g1_i1|m.184817	PCNA-associated factor-like	Oreochromis niloticus	2e-55	177	-4.22015	1.23e-17	2.01e-16		Pcna accociated factor
GG117783|c7_g1_i2|m.113506	PCNA-interacting partner	Stegastes partitus	0	743	-6.3174	1.87e-86	2.86e-84		Pcna accociated factor
GG6517|c1_g1_i5|m.6023	platelet-derived growth factor D isoform X2	Stegastes partitus	1e-122	358	3.68125	1.74e-07	1.05e-06	K05450	Pdgf
GG188261|c5_g1_i1|m.182795	platelet-derived growth factor receptor-like protein	Stegastes partitus	0	696	5.40952	3.18e-32	1.22e-30		Pdgf
GG104535|c8_g1_i3|m.100237	platelet-derived growth factor D isoform X1	Stegastes partitus	1e-75	238	6.12559	5.05e-07	2.84e-06	K05450	Pdgf
GG201795|c2_g1_i1|m.195429	platelet-derived growth factor C	Stegastes partitus	3e-130	378	3.27713	8.83e-07	4.8e-06	K05450	Pdgf
GG75631|c7_g2_i1|m.72248	platelet-derived growth factor subunit A-like isoform X2	Cynoglossus semilaevis	1e-125	361	2.3644	1.17e-07	7.17e-07	K04359	Pdgf
GG181909|c0_g1_i1|m.176686	platelet-derived growth factor D isoform X2	Stegastes partitus	1e-86	265	2.03625	0.000175548	0.000649209	K05450	Pdgf
GG135421|c1_g1_i1|m.131090	platelet-derived growth factor receptor beta	Stegastes partitus	0	965	3.01587	1.19e-26	3.47e-25	K05089	Pdgf receptor b
GG132992|c2_g1_i1|m.128668	platelet-derived growth factor receptor beta-like	Oreochromis niloticus	0	568	2.86775	4.75e-12	4.84e-11	K05089	Pdgf receptor b
GG172105|c2_g1_i2|m.166899	zinc finger and BTB domain-containing protein 16-A-like, partial	Oreochromis niloticus	0	865	2.55898	3.86e-11	3.58e-10	K10055	Plzf
GG29321|c0_g1_i2|m.27598	zinc finger and BTB domain-containing protein 16-A-like	Oryzias latipes	3e-70	227	5.38216	9.16e-05	0.000357342		Plzf
GG12471|c2_g1_i1|m.11590	zinc finger and BTB domain-containing protein 16-A-like	Stegastes partitus	5e-139	410	4.72587	1.03e-08	7.27e-08	K10055	Plzf
GG197359|c0_g1_i1|m.191356	POU domain, class 3, transcription factor 1	Stegastes partitus	0	778	2.47359	1.53e-06	8.06e-06	K09365	Pou3f1
GG163298|c0_g1_i1|m.158012	POU domain, class 4, transcription factor 3	Stegastes partitus	0	539	3.50764	0.000268748	0.000957852	K09366	Pou4f3
GG4004|c5_g1_i1|m.3709	POU domain class 5 transcription factor 1	Larimichthys crocea	0	819	-9.15952	9.5e-163	1.22e-159	K09367	Pou5f1
GG137739|c9_g1_i1|m.132992	POU domain, class 6, transcription factor 1-like isoform X2	Neolamprologus brichardi	0	1073	2.07408	1.05e-12	1.13e-11	K09368	Pou6f1
GG35339|c0_g1_i2|m.33275	POU domain, class 6, transcription factor 2	Stegastes partitus	1e-90	284	-2.07013	1.18e-08	8.27e-08	K09368	Pou6f2
GG178450|c6_g1_i5|m.173269	POU domain, class 6, transcription factor 2-like isoform X2	Oreochromis niloticus	2e-85	270	-2.13349	1.7e-07	1.02e-06	K09368	Pou6f2
GG64260|c5_g1_i2|m.61252	PR domain zinc finger protein 1-like	Stegastes partitus	2e-16	87.8	2.09913	1.79e-10	1.54e-09		Prdm1
GG11442|c2_g1_i1|m.10621	PR domain zinc finger protein 1-like isoform X1	Pundamilia nyererei	0	602	2.00442	3.76e-08	2.47e-07		Prdm1
GG72340|c1_g1_i4|m.69136	PR domain zinc finger protein 16-like isoform X3	Neolamprologus brichardi	0	1919	3.27184	5.63e-07	3.15e-06		Prdm16
GG72340|c1_g1_i1|m.69125	PR domain zinc finger protein 16-like isoform X2	Neolamprologus brichardi	0	1920	3.1832	3.85e-07	2.2e-06		Prdm16
GG72340|c1_g1_i2|m.69129	PR domain zinc finger protein 16-like isoform X1	Neolamprologus brichardi	0	1933	3.02769	2.37e-06	1.21e-05		Prdm16
GG72340|c1_g1_i5|m.69139	PR domain zinc finger protein 16 isoform X5	Stegastes partitus	0	1904	3.02147	1.46e-06	7.7e-06		Prdm16
GG72340|c1_g1_i3|m.69133	PR domain zinc finger protein 16-like isoform X5	Neolamprologus brichardi	0	1908	2.26476	9.25e-05	0.000360513		Prdm16
GG211427|c6_g1_i3|m.204558	PR domain zinc finger protein 4-like isoform X1	Maylandia zebra	0	1546	-2.2114	1.09e-20	2.21e-19	K12463	Prdm4
GG52016|c12_g1_i1|m.49167	PR domain zinc finger protein 5-like	Xiphophorus maculatus	0	1290	2.2633	2.27e-23	5.5e-22		Prdm5
GG198965|c7_g1_i1|m.192939	progesterone receptor isoform X3	Stegastes partitus	0	732	2.26392	2.34e-16	3.46e-15	K08556	Progesterone receptor
GG59263|c2_g2_i1|m.56277	progestin nuclear receptor	Sparus aurata	0	576	2.131	1.16e-10	1.02e-09	K08556	Progesterone receptor
GG59263|c2_g2_i2|m.56278	progesterone receptor-like	Takifugu rubripes	3e-132	399	2.01799	5.06e-12	5.14e-11	K08556	Progesterone receptor
GG53256|c2_g1_i1|m.50359	protocadherin-15-like	Stegastes partitus	1e-127	403	-5.62147	7.3e-46	4.64e-44	K16500	Protocadherin 15
GG6551|c0_g1_i1|m.6076	protocadherin-15-like isoform X2	Neolamprologus brichardi	8e-70	234	-5.85886	1.79e-39	9.29e-38	K16500	Protocadherin 15
GG57096|c3_g1_i1|m.54195	protocadherin-15-like	Stegastes partitus	5e-73	244	-5.9161	5.69e-42	3.23e-40	K16500	Protocadherin 15
GG92120|c1_g1_i1|m.88250	protocadherin-15-like	Stegastes partitus	2e-99	321	-5.96209	2.92e-36	1.33e-34	K16500	Protocadherin 15
GG82521|c4_g1_i1|m.78953	protocadherin-15-like	Stegastes partitus	0	651	-6.13236	1.45e-55	1.2e-53	K16500	Protocadherin 15
GG29143|c1_g1_i1|m.27411	Protocadherin-15, partial	Dicentrarchus labrax	1e-127	402	-6.45725	1.15e-54	9.27e-53	K16500	Protocadherin 15
GG74994|c0_g1_i1|m.71628	protocadherin-15-like	Stegastes partitus	3e-97	315	-6.957	3.96e-57	3.4e-55	K16500	Protocadherin 15
GG89435|c6_g1_i3|m.85759	protocadherin-15-like isoform X1	Haplochromis burtoni	9e-81	279	-4.90016	1.58e-24	4.1e-23		Protocadherin 15
GG168053|c2_g1_i1|m.162834	protocadherin-15 isoform X4	Poecilia formosa	3e-41	151	-5.09951	1.21e-15	1.69e-14	K16500	Protocadherin 15
GG89435|c6_g1_i2|m.85758	protocadherin-15-like isoform X1	Neolamprologus brichardi	0	681	-5.12832	7.23e-42	4.09e-40	K16500	Protocadherin 15
GG89435|c6_g1_i1|m.85755	protocadherin-15	Oreochromis niloticus	9e-136	431	-5.34932	1.14e-45	7.2e-44	K16500	Protocadherin 15
GG89435|c6_g1_i1|m.85756	protocadherin-15-like isoform X2	Neolamprologus brichardi	7e-103	333	-5.35044	3e-32	1.15e-30	K16500	Protocadherin 15
GG168053|c2_g1_i2|m.162835	protocadherin-15-like	Stegastes partitus	9e-82	268	-5.61906	4.44e-21	9.27e-20	K16500	Protocadherin 15
GG83773|c2_g1_i3|m.80131	protocadherin-15-like	Stegastes partitus	7e-77	254	-5.64918	8.69e-14	1.04e-12	K16500	Protocadherin 15
GG122904|c2_g1_i1|m.118476	protocadherin-15-like isoform X3	Maylandia zebra	2e-175	535	-6.14172	1.72e-42	9.91e-41	K16500	Protocadherin 15
GG131123|c4_g1_i1|m.126804	protocadherin Fat 3-like	Stegastes partitus	0	2874	3.11021	2.96e-11	2.77e-10	K16506	Protocadherin Fat 3
GG52699|c0_g1_i2|m.49765	protocadherin Fat 3-like isoform X2	Neolamprologus brichardi	8e-123	392	2.76243	4.65e-07	2.63e-06	K16506	Protocadherin Fat 3
GG131123|c4_g1_i3|m.126808	protocadherin Fat 3-like	Neolamprologus brichardi	0	1519	2.57998	2.5e-08	1.68e-07	K16506	Protocadherin Fat 3
GG190065|c2_g1_i3|m.184478	protocadherin Fat 3 isoform X4	Poecilia reticulata	3e-89	304	2.42937	1.88e-06	9.76e-06	K16506	Protocadherin Fat 3
GG131123|c4_g1_i2|m.126806	protocadherin Fat 3-like	Stegastes partitus	0	2942	2.3603	2.52e-08	1.7e-07	K16506	Protocadherin Fat 3
GG52699|c0_g1_i1|m.49764	protocadherin Fat 3-like	Haplochromis burtoni	3e-132	410	2.17124	7.69e-06	3.63e-05	K16506	Protocadherin Fat 3
GG52699|c0_g1_i3|m.49766	protocadherin Fat 3	Stegastes partitus	8e-142	447	2.15056	2.01e-06	1.04e-05	K16506	Protocadherin Fat 3
GG190065|c2_g1_i7|m.184489	protocadherin Fat 3-like	Haplochromis burtoni	0	783	2.03624	2.26e-05	9.86e-05	K16506	Protocadherin Fat 3
GG32717|c2_g1_i1|m.30832	protocadherin Fat 3-like	Stegastes partitus	0	2037	4.82276	1.66e-13	1.93e-12	K16506	Protocadherin Fat 3
GG121509|c0_g1_i2|m.117208	protocadherin Fat 3-like	Stegastes partitus	0	3077	3.15869	7.46e-10	6.02e-09	K16506	Protocadherin Fat 3
GG183564|c1_g1_i1|m.178309	protocadherin alpha-3-like isoform X1	Haplochromis burtoni	0	579	2.38006	5.99e-05	0.000241704		Protocadherin Fat 3
GG105585|c0_g1_i1|m.101246	transcription factor Sox-11-like	Stegastes partitus	0	526	-2.97562	7.85e-18	1.3e-16	K09268	Sox11
GG44496|c15_g1_i1|m.42132	transcription factor Sox-14-like	Oreochromis niloticus	3e-153	434	3.38451	6.9e-07	3.81e-06	K09267	Sox14
GG77276|c2_g1_i1|m.73802	Sox 19	Dicentrarchus labrax	0	602	-9.23678	9.64e-151	8.25e-148		Sox19
GG110832|c2_g1_i1|m.106440	transcription factor Sox-21-B-like	Haplochromis burtoni	1e-177	496	3.24957	3.72e-13	4.2e-12	K09267	Sox21b
GG23252|c1_g1_i1|m.21777	transcription factor SOX-3, partial	Scophthalmus maximus	7e-62	193	-5.63244	5.31e-51	3.89e-49	K09267	Sox3
GG23252|c1_g2_i1|m.21779	SRY-box containing protein 3	Larimichthys crocea	8e-145	412	-5.93446	1.57e-73	1.88e-71	K09267	Sox3
GG84383|c4_g1_i1|m.80753	transcription factor SOX-30-like isoform X1	Haplochromis burtoni	3e-57	198	4.57733	5.79e-10	4.73e-09	K09271	Sox30
GG502|c2_g1_i2|m.515	transcription factor SOX-6-like isoform X6	Astyanax mexicanus	8e-75	231	-2.14588	0.000167263	0.000621079	K09269	Sox6
GG182726|c1_g1_i1|m.177503	Sox8a	Epinephelus coioides	0	927	2.57048	7.03e-08	4.46e-07	K09270	Sox8a
GG153958|c7_g1_i1|m.148860	tachykinin 3	Dicentrarchus labrax	1e-28	107	-11.875	2.89e-163	3.8e-160		Tachykinin3
GG131680|c0_g1_i1|m.127316	tumor necrosis factor receptor superfamily member 16	Stegastes partitus	3e-142	410	5.93546	7.3e-07	4.02e-06	K02583	Tnf receptor 16
GG160474|c0_g1_i1|m.155453	tumor necrosis factor receptor superfamily member 16-like	Stegastes partitus	4e-85	264	4.51878	1.09e-08	7.66e-08	K02583	Tnf receptor 16
GG160474|c0_g1_i2|m.155454	tumor necrosis factor receptor superfamily member 16-like	Stegastes partitus	2e-82	256	3.72743	4.67e-05	0.00019212	K02583	Tnf receptor 16
GG16923|c0_g1_i3|m.15803	tumor necrosis factor 1	Thunnus orientalis	0	511	-3.97287	8.95e-31	3.2e-29	K03156	Tnf1
GG11979|c5_g1_i2|m.11176	tumor necrosis factor 2	Thunnus orientalis	0	510	-3.69404	3.34e-13	3.78e-12	K03156	Tnf2
GG137870|c7_g1_i1|m.133085	WNT1-inducible-signaling pathway protein 1	Stegastes partitus	3e-134	388	3.47268	5.21e-23	1.23e-21		Wisp1
GG149712|c2_g1_i1|m.144482	WNT1-inducible-signaling pathway protein 1	Stegastes partitus	2e-127	370	4.50346	3.18e-20	6.23e-19		Wisp1
GG149712|c2_g1_i4|m.144487	WNT1-inducible-signaling pathway protein 1	Stegastes partitus	4e-110	326	4.13387	9.48e-12	9.37e-11		Wisp1
GG149712|c2_g1_i2|m.144484	WNT1-inducible-signaling pathway protein 1-like	Lepisosteus oculatus	8e-40	140	2.66407	0.000156629	0.000584579		Wisp1
GG179883|c0_g1_i2|m.174585	WNT1-inducible-signaling pathway protein 2 isoform X2	Stegastes partitus	7e-73	228	-2.94749	0.000115512	0.000441781	K06827	Wisp2
GG96745|c2_g1_i1|m.92715	WNT1-inducible-signaling pathway protein 2 isoform X1	Stegastes partitus	6e-123	358	-3.41575	2.74e-05	0.000117452	K06827	Wisp2
GG199571|c1_g1_i2|m.193449	WNT1-inducible-signaling pathway protein 2 isoform X2	Stegastes partitus	3e-107	318	-3.06936	4.58e-05	0.000188826	K06827	Wisp2
GG175277|c0_g1_i1|m.170122	protein Wnt-10a	Stegastes partitus	2e-114	340	5.09548	0.000257773	0.000922069	K01357	Wnt10a
GG188653|c17_g1_i2|m.183199	protein Wnt-10b-like isoform X1	Neolamprologus brichardi	0	793	3.66796	8.54e-17	1.31e-15	K01357	Wnt10b
GG67125|c2_g2_i3|m.64080	protein Wnt-11	Cynoglossus semilaevis	9e-82	253	2.36107	2.89e-05	0.000123363	K01384	Wnt11
GG91906|c0_g1_i1|m.87952	protein Wnt-2	Stegastes partitus	5e-91	274	4.17181	1.27e-09	1e-08	K00182	Wnt2
GG118020|c1_g1_i1|m.113798	protein Wnt-2-like	Neolamprologus brichardi	8e-180	506	2.31759	4.68e-08	3.04e-07	K00182	Wnt2
GG192445|c0_g1_i2|m.186682	protein Wnt-3a	Stegastes partitus	3e-80	247	5.37987	7.01e-05	0.000279425	K00312	Wnt3a
GG92593|c0_g1_i1|m.88677	protein Wnt-3a	Stegastes partitus	0	577	4.86236	1.89e-14	2.39e-13	K00312	Wnt3a
GG21029|c2_g1_i1|m.19596	Protein Wnt	Dicentrarchus labrax	0	724	-5.60728	7.42e-33	2.94e-31	K00408	Wnt4
GG90983|c3_g2_i1|m.87153	Protein Wnt-7a	Dicentrarchus labrax	0	711	4.11253	1.32e-12	1.41e-11	K00572	Wnt7a
GG35467|c4_g1_i2|m.33390	protein Wnt-7a	Stegastes partitus	0	728	2.88365	1.92e-05	8.48e-05	K00572	Wnt7a
GG123386|c2_g1_i1|m.118935	wnt9a.1	Polyodon spathula	7e-71	218	-2.71852	4.44e-06	2.17e-05	K01064	Wnt9a
GG123386|c2_g1_i2|m.118936	protein Wnt-9a-like isoform X1	Oreochromis niloticus	0	760	-3.38292	7.35e-22	1.61e-20	K01064	Wnt9a
GG71337|c5_g1_i1|m.68222	protein Wnt-9b	Stegastes partitus	0	719	-5.04386	4.61e-32	1.75e-30	K01064	Wnt9b
GG95974|c0_g1_i1|m.91880	growth hormone secretagogue receptor type 1	Cynoglossus semilaevis	0	650	2.42109	0.000113	0.000431	K04284	Ghs receptor
GG87078|c3_g1_i1|m.83446	forkhead box L2	Dicentrarchus labrax	0	638	-6.89807	4.44781e-46	2.84706e-44	K09405	Foxl2
