# Supplementary material for: Transcriptome analysis reveals differentially expressed genes associated with germ cell and gonad development in the Southern bluefin tuna (Thunnus maccoyii)
Source: BMC Genomics. 2016 Mar 10;17:217. doi: 10.1186/s12864-016-2397-8 (PMC4785667; doi:10.1186/s12864-016-2397-8)
Supplement: Additional file 3 — Gene ontology (GO) terms enrichment in Southern bluefin tuna crude testis vs. Percoll-enriched testis cells transcriptome. Enriched GO terms in crude testis vs. Percoll-enriched testis cells, along with the corresponding ontology, term description, number of genes associated (total count and differentially expressed) and the p-value and p-value (false discovery rate adjusted p-value) statistics as determined by goseq. (XLSX 71.6 kb) [file 12864_2016_2397_MOESM3_ESM.xlsx]

## Sheet: GO_Testis_enriched_in_Crude
Category	GO term	Ontology	DE genes associated with term	All genes associated with term	Over represented p-value	Over represented q-value	Enriched in tissue
GO:0006955	immune response	BP	81	270	2.97459e-23	2.60039e-19
GO:0006935	chemotaxis	BP	49	114	3.61238e-19	1.57897e-15
GO:0016702	oxidoreductase activity, acting on single donors with incorporation of molecular oxygen, incorporation of two atoms of oxygen	MF	30	60	2.6075e-15	7.59825e-12	Crude testis
GO:0008009	chemokine activity	MF	22	41	2.40036e-14	5.24599e-11	Crude testis
GO:0007155	cell adhesion	BP	114	557	4.94473e-13	8.64536e-10
GO:0004872	receptor activity	MF	69	277	2.45615e-12	3.5786e-09	Crude testis
GO:0060326	cell chemotaxis	BP	21	44	2.93041e-12	3.65966e-09
GO:0005578	proteinaceous extracellular matrix	CC	84	387	4.89106e-12	5.34471e-09
GO:0005615	extracellular space	CC	109	582	1.99395e-11	1.93679e-08
GO:0005576	extracellular region	CC	151	930	5.4605e-11	4.77357e-08
GO:0016021	integral component of membrane	CC	771	6297	6.25438e-11	4.97053e-08
GO:0031526	brush border membrane	CC	25	59	1.86555e-10	1.35905e-07
GO:0007275	multicellular organismal development	BP	106	587	7.61857e-10	5.12319e-07
GO:0005509	calcium ion binding	MF	231	1577	2.13475e-09	1.333e-06	Crude testis
GO:0006954	inflammatory response	BP	43	167	2.39367e-09	1.39503e-06
GO:0008201	heparin binding	MF	33	108	3.88141e-09	2.12071e-06	Crude testis
GO:0051764	actin crosslink formation	BP	12	18	6.40663e-09	3.1523e-06
GO:0004930	G-protein coupled receptor activity	MF	212	1436	6.49067e-09	3.1523e-06	Crude testis
GO:0005044	scavenger receptor activity	MF	47	206	1.2334e-08	5.61506e-06	Crude testis
GO:0048484	enteric nervous system development	BP	12	18	1.28462e-08	5.61506e-06
GO:0005506	iron ion binding	MF	72	373	1.75692e-08	7.31381e-06	Crude testis
GO:0008083	growth factor activity	MF	38	149	3.28611e-08	1.30578e-05	Crude testis
GO:0004950	chemokine receptor activity	MF	20	48	4.51861e-08	1.71746e-05	Crude testis
GO:0045618	positive regulation of keratinocyte differentiation	BP	8	10	1.06787e-07	3.88971e-05
GO:0005887	integral component of plasma membrane	CC	115	731	2.11464e-07	7.39447e-05
GO:0005515	protein binding	MF	518	4230	4.25389e-07	0.000143029	Crude testis
GO:0045629	negative regulation of T-helper 2 cell differentiation	BP	6	6	8.53424e-07	0.00027632
GO:0004620	phospholipase activity	MF	6	6	1.00594e-06	0.000314068	Crude testis
GO:0007186	G-protein coupled receptor signaling pathway	BP	209	1504	1.11997e-06	0.000337612
GO:0005019	platelet-derived growth factor beta-receptor activity	MF	7	8	1.33563e-06	0.000369916	Crude testis
GO:0016494	C-X-C chemokine receptor activity	MF	11	20	1.34199e-06	0.000369916	Crude testis
GO:0009181	purine ribonucleoside diphosphate catabolic process	BP	7	8	1.35407e-06	0.000369916
GO:0016049	cell growth	BP	15	40	1.51647e-06	0.000401398
GO:0005925	focal adhesion	CC	33	137	1.56115e-06	0.000401398
GO:0016324	apical plasma membrane	CC	48	240	2.10575e-06	0.000525955
GO:0016020	membrane	CC	478	3956	2.23337e-06	0.000542336
GO:0005614	interstitial matrix	CC	11	22	2.46353e-06	0.000582059
GO:0007414	axonal defasciculation	BP	6	7	2.89325e-06	0.000665599
GO:0016327	apicolateral plasma membrane	CC	16	43	3.24297e-06	0.000726924
GO:0007156	homophilic cell adhesion	BP	78	459	4.93374e-06	0.00106406
GO:0033564	anterior/posterior axon guidance	BP	7	10	4.99043e-06	0.00106406
GO:0046683	response to organophosphorus	BP	6	8	5.20809e-06	0.0010791
GO:0043220	Schmidt-Lanterman incisure	CC	16	45	5.30784e-06	0.0010791
GO:0019966	interleukin-1 binding	MF	6	8	6.51971e-06	0.00127309	Crude testis
GO:0031528	microvillus membrane	CC	9	16	6.55331e-06	0.00127309
GO:0032089	NACHT domain binding	MF	6	8	7.38052e-06	0.00140262	Crude testis
GO:0005581	collagen trimer	CC	26	98	8.6137e-06	0.00160215
GO:0001763	morphogenesis of a branching structure	BP	7	11	1.00745e-05	0.00183482
GO:0002685	regulation of leukocyte migration	BP	6	7	1.09688e-05	0.00195692
GO:0005369	taurine:sodium symporter activity	MF	6	7	1.1826e-05	0.00206765	Crude testis
GO:0005164	tumor necrosis factor receptor binding	MF	12	31	1.28402e-05	0.00220097	Crude testis
GO:0030517	negative regulation of axon extension	BP	9	18	1.373e-05	0.00230823
GO:0048386	positive regulation of retinoic acid receptor signaling pathway	BP	6	9	1.47536e-05	0.00243351
GO:0042310	vasoconstriction	BP	12	30	1.56817e-05	0.0025387
GO:0005544	calcium-dependent phospholipid binding	MF	21	78	1.73343e-05	0.00275521	Crude testis
GO:0032526	response to retinoic acid	BP	10	25	2.46765e-05	0.00385218
GO:0031410	cytoplasmic vesicle	CC	22	83	2.56553e-05	0.00393471
GO:0005201	extracellular matrix structural constituent	MF	20	69	2.87928e-05	0.00433977	Crude testis
GO:0004222	metalloendopeptidase activity	MF	66	396	2.93562e-05	0.0043497	Crude testis
GO:0005605	basal lamina	CC	7	11	3.09699e-05	0.00446362
GO:0004807	triose-phosphate isomerase activity	MF	5	6	3.11463e-05	0.00446362	Crude testis
GO:0003262	endocardial progenitor cell migration to the midline involved in heart field formation	BP	6	9	3.1938e-05	0.00450326
GO:0031012	extracellular matrix	CC	41	208	3.52562e-05	0.00489222
GO:0043202	lysosomal lumen	CC	7	12	3.87362e-05	0.00529112
GO:0030056	hemidesmosome	CC	7	11	4.16476e-05	0.00560129
GO:0015171	amino acid transmembrane transporter activity	MF	20	76	5.04595e-05	0.00668359	Crude testis
GO:0003333	amino acid transmembrane transport	BP	20	76	5.30319e-05	0.00691947
GO:0051781	positive regulation of cell division	BP	14	45	6.16851e-05	0.00793016
GO:0010811	positive regulation of cell-substrate adhesion	BP	11	30	6.32508e-05	0.0080136
GO:0004941	beta2-adrenergic receptor activity	MF	6	9	6.94203e-05	0.0086696	Crude testis
GO:0019369	arachidonic acid metabolic process	BP	11	31	7.05317e-05	0.00868434
GO:0046622	positive regulation of organ growth	BP	4	4	7.19179e-05	0.00873203
GO:0005886	plasma membrane	CC	327	2730	9.13531e-05	0.0109032
GO:0008285	negative regulation of cell proliferation	BP	34	172	9.22941e-05	0.0109032
GO:0019958	C-X-C chemokine binding	MF	4	4	0.000102063	0.0117399	Crude testis
GO:0071954	chemokine (C-C motif) ligand 11 production	BP	4	4	0.000102063	0.0117399
GO:0050718	positive regulation of interleukin-1 beta secretion	BP	6	11	0.000109895	0.0124766
GO:0008430	selenium binding	MF	5	7	0.000119945	0.013443	Crude testis
GO:0008475	procollagen-lysine 5-dioxygenase activity	MF	4	4	0.000131909	0.0145968	Crude testis
GO:0050840	extracellular matrix binding	MF	9	21	0.000140663	0.015371	Crude testis
GO:0048557	embryonic digestive tract morphogenesis	BP	6	10	0.000150952	0.0161178
GO:0015175	neutral amino acid transmembrane transporter activity	MF	11	31	0.000151185	0.0161178	Crude testis
GO:0051454	intracellular pH elevation	BP	5	6	0.000156668	0.0165012
GO:0045028	G-protein coupled purinergic nucleotide receptor activity	MF	10	26	0.000160646	0.0165797	Crude testis
GO:0043565	sequence-specific DNA binding	MF	127	914	0.000161208	0.0165797	Crude testis
GO:0019882	antigen processing and presentation	BP	22	113	0.00016662	0.0169371
GO:0017110	nucleoside-diphosphatase activity	MF	7	13	0.000181176	0.0179982	Crude testis
GO:0017111	nucleoside-triphosphatase activity	MF	7	13	0.000181176	0.0179982	Crude testis
GO:0061304	retinal blood vessel morphogenesis	BP	4	5	0.000204936	0.0201298
GO:0018149	peptide cross-linking	BP	12	40	0.000228312	0.0221767
GO:0009395	phospholipid catabolic process	BP	6	11	0.000234613	0.0225384
GO:0006836	neurotransmitter transport	BP	36	200	0.000264705	0.0251527
GO:0042605	peptide antigen binding	MF	20	99	0.000280531	0.0263699	Crude testis
GO:0004714	transmembrane receptor protein tyrosine kinase activity	MF	22	94	0.000293992	0.0273413	Crude testis
GO:0030247	polysaccharide binding	MF	11	34	0.00031394	0.0288891	Crude testis
GO:0060416	response to growth hormone	BP	6	13	0.000326349	0.0297181
GO:0045627	positive regulation of T-helper 1 cell differentiation	BP	4	5	0.00037083	0.0334205
GO:0015250	water channel activity	MF	4	5	0.000385337	0.0343737	Crude testis
GO:0008146	sulfotransferase activity	MF	22	101	0.000410331	0.0362334	Crude testis
GO:0042113	B cell activation	BP	6	12	0.000416091	0.0363747
GO:0048703	embryonic viscerocranium morphogenesis	BP	9	24	0.000432644	0.0374472
GO:0048240	sperm capacitation	BP	5	7	0.000438456	0.0375783
GO:0007185	transmembrane receptor protein tyrosine phosphatase signaling pathway	BP	4	5	0.000447253	0.03796
GO:0006940	regulation of smooth muscle contraction	BP	10	29	0.000452775	0.0380592
GO:0045428	regulation of nitric oxide biosynthetic process	BP	3	3	0.000468471	0.0390035
GO:0004702	receptor signaling protein serine/threonine kinase activity	MF	15	58	0.000482931	0.0398281	Crude testis
GO:0016641	oxidoreductase activity, acting on the CH-NH2 group of donors, oxygen as acceptor	MF	11	35	0.000524386	0.0428428	Crude testis
GO:0005520	insulin-like growth factor binding	MF	9	27	0.000530955	0.0429779	Crude testis
GO:0030520	intracellular estrogen receptor signaling pathway	BP	5	8	0.000541766	0.0434012
GO:0050921	positive regulation of chemotaxis	BP	6	12	0.000546114	0.0434012
GO:0005026	transforming growth factor beta receptor activity, type II	MF	5	8	0.000551547	0.043438	Crude testis
GO:0019637	organophosphate metabolic process	BP	3	3	0.000556957	0.0434725
GO:0001558	regulation of cell growth	BP	12	45	0.000614545	0.0475429
GO:0043407	negative regulation of MAP kinase activity	BP	7	17	0.000623132	0.0477844
GO:0005328	neurotransmitter:sodium symporter activity	MF	32	178	0.000639101	0.0485828	Crude testis
GO:0009994	oocyte differentiation	BP	4	5	0.000685428	0.0512215
GO:0007178	transmembrane receptor protein serine/threonine kinase signaling pathway	BP	6	13	0.000685532	0.0512215
GO:0055114	oxidation-reduction process	BP	130	991	0.000698343	0.0517365
GO:0004947	bradykinin receptor activity	MF	4	5	0.00071813	0.0527554	Crude testis
GO:0004304	estrone sulfotransferase activity	MF	3	3	0.000730603	0.0532244	Crude testis
GO:0004713	protein tyrosine kinase activity	MF	33	182	0.000808835	0.0584367	Crude testis
GO:0043651	linoleic acid metabolic process	BP	8	24	0.000843732	0.0604582
GO:0015057	thrombin receptor activity	MF	9	26	0.000854168	0.0607084	Crude testis
GO:0004051	arachidonate 5-lipoxygenase activity	MF	3	3	0.000867993	0.0611935	Crude testis
GO:0017048	Rho GTPase binding	MF	11	42	0.00088247	0.0617164	Crude testis
GO:0004962	endothelin receptor activity	MF	5	9	0.000900727	0.0620988	Crude testis
GO:0061035	regulation of cartilage development	BP	4	5	0.000902144	0.0620988
GO:0070938	contractile ring	CC	3	3	0.000966143	0.0659846
GO:0031418	L-ascorbic acid binding	MF	10	32	0.00099109	0.0667242	Crude testis
GO:0097225	sperm midpiece	CC	6	12	0.000992238	0.0667242
GO:0051145	smooth muscle cell differentiation	BP	3	3	0.00104558	0.0697746
GO:0016493	C-C chemokine receptor activity	MF	6	13	0.00108049	0.0715582	Crude testis
GO:0006584	catecholamine metabolic process	BP	4	6	0.00109986	0.0722933
GO:0004963	follicle-stimulating hormone receptor activity	MF	3	3	0.00123365	0.0804821	Crude testis
GO:0060081	membrane hyperpolarization	BP	6	14	0.00127344	0.0824622
GO:0004964	luteinizing hormone receptor activity	MF	3	3	0.00131915	0.0847942	Crude testis
GO:0015301	anion:anion antiporter activity	MF	5	9	0.00135477	0.086448	Crude testis
GO:1900118	negative regulation of execution phase of apoptosis	BP	4	6	0.00137355	0.0868846
GO:0030284	estrogen receptor activity	MF	5	9	0.00138149	0.0868846	Crude testis
GO:0001525	angiogenesis	BP	32	187	0.00140606	0.0871855
GO:0051017	actin filament bundle assembly	BP	10	35	0.00141282	0.0871855
GO:0009314	response to radiation	BP	4	6	0.00141908	0.0871855
GO:0042552	myelination	BP	17	74	0.00142616	0.0871855
GO:0071732	cellular response to nitric oxide	BP	3	3	0.00144778	0.0878923
GO:0009897	external side of plasma membrane	CC	15	64	0.0014977	0.0897184
GO:0006714	sesquiterpenoid metabolic process	BP	4	6	0.00153944	0.0897184
GO:0033306	phytol metabolic process	BP	4	6	0.00153944	0.0897184
GO:0046577	long-chain-alcohol oxidase activity	MF	4	6	0.00153944	0.0897184	Crude testis
GO:0050061	long-chain-aldehyde dehydrogenase activity	MF	4	6	0.00153944	0.0897184	Crude testis
GO:0052814	medium-chain-aldehyde dehydrogenase activity	MF	4	6	0.00153944	0.0897184	Crude testis
GO:0016901	oxidoreductase activity, acting on the CH-OH group of donors, quinone or similar compound as acceptor	MF	6	13	0.0015528	0.0898976	Crude testis
GO:0006694	steroid biosynthetic process	BP	6	14	0.00162897	0.0926505
GO:0007596	blood coagulation	BP	39	237	0.00163231	0.0926505
GO:0006081	cellular aldehyde metabolic process	BP	6	13	0.00166682	0.0926505
GO:0046914	transition metal ion binding	MF	4	6	0.00170268	0.0926505	Crude testis
GO:0006690	icosanoid metabolic process	BP	4	7	0.00170633	0.0926505
GO:0008392	arachidonic acid epoxygenase activity	MF	4	7	0.00170633	0.0926505	Crude testis
GO:0008404	arachidonic acid 14,15-epoxygenase activity	MF	4	7	0.00170633	0.0926505	Crude testis
GO:0008405	arachidonic acid 11,12-epoxygenase activity	MF	4	7	0.00170633	0.0926505	Crude testis
GO:0019373	epoxygenase P450 pathway	BP	4	7	0.00170633	0.0926505
GO:0071614	linoleic acid epoxygenase activity	MF	4	7	0.00170633	0.0926505	Crude testis
GO:0015108	chloride transmembrane transporter activity	MF	5	9	0.00174074	0.0936609	Crude testis
GO:0040007	growth	BP	18	86	0.00174636	0.0936609
GO:0003700	sequence-specific DNA binding transcription factor activity	MF	141	1088	0.00175849	0.093736	Crude testis
GO:0015813	L-glutamate transport	BP	4	6	0.00177505	0.0940454
GO:0043206	extracellular fibril organization	BP	4	7	0.00185851	0.097874
GO:0030947	regulation of vascular endothelial growth factor receptor signaling pathway	BP	5	10	0.00187667	0.0982388
GO:0006508	proteolysis	BP	130	1012	0.00191948	0.0997024
GO:0005923	tight junction	CC	41	260	0.00192744	0.0997024
GO:0016337	single organismal cell-cell adhesion	BP	15	64	0.00197044	0.10057
GO:0038018	Wnt receptor catabolic process	BP	3	3	0.00197523	0.10057
GO:0005641	nuclear envelope lumen	CC	4	7	0.00197872	0.10057
GO:0042612	MHC class I protein complex	CC	16	86	0.00207018	0.104443
GO:0030060	L-malate dehydrogenase activity	MF	4	7	0.00207882	0.104443	Crude testis
GO:0007166	cell surface receptor signaling pathway	BP	16	73	0.00212093	0.105476
GO:0004957	prostaglandin E receptor activity	MF	6	13	0.00212351	0.105476	Crude testis
GO:0048535	lymph node development	BP	3	4	0.00218327	0.107831
GO:0042789	mRNA transcription from RNA polymerase II promoter	BP	3	4	0.00220752	0.108417
GO:0031214	biomineral tissue development	BP	5	10	0.0022733	0.111023
GO:0004030	aldehyde dehydrogenase [NAD(P)+] activity	MF	6	14	0.00235897	0.114568	Crude testis
GO:0005178	integrin binding	MF	10	37	0.00244466	0.117956	Crude testis
GO:0003810	protein-glutamine gamma-glutamyltransferase activity	MF	9	33	0.00245573	0.117956	Crude testis
GO:0016525	negative regulation of angiogenesis	BP	14	61	0.00247762	0.118357
GO:0030168	platelet activation	BP	24	128	0.00250819	0.118585
GO:0015670	carbon dioxide transport	BP	3	4	0.00251911	0.118585
GO:0048146	positive regulation of fibroblast proliferation	BP	5	11	0.00252308	0.118585
GO:0008271	secondary active sulfate transmembrane transporter activity	MF	8	23	0.00259049	0.121102	Crude testis
GO:0015879	carnitine transport	BP	4	7	0.00270691	0.12549
GO:0015116	sulfate transmembrane transporter activity	MF	8	23	0.00271307	0.12549	Crude testis
GO:0001569	patterning of blood vessels	BP	6	15	0.00274306	0.12621
GO:0004656	procollagen-proline 4-dioxygenase activity	MF	6	15	0.002844	0.127834	Crude testis
GO:0060447	bud outgrowth involved in lung branching	BP	4	7	0.0028661	0.127834
GO:0060739	mesenchymal-epithelial cell signaling involved in prostate gland development	BP	4	7	0.0028661	0.127834
GO:0071305	cellular response to vitamin D	BP	4	7	0.0028661	0.127834
GO:0071774	response to fibroblast growth factor	BP	4	7	0.0028661	0.127834
GO:0071799	cellular response to prostaglandin D stimulus	BP	4	7	0.0028661	0.127834
GO:0009414	response to water deprivation	BP	3	4	0.00290076	0.128723
GO:0015288	porin activity	MF	3	4	0.0029333	0.129509	Crude testis
GO:0097154	GABAergic neuron differentiation	BP	3	4	0.00298133	0.130969
GO:2000179	positive regulation of neural precursor cell proliferation	BP	5	11	0.00303713	0.132753
GO:0003823	antigen binding	MF	3	4	0.00311605	0.135304	Crude testis
GO:0030193	regulation of blood coagulation	BP	3	4	0.00312645	0.135304
GO:0043292	contractile fiber	CC	4	7	0.00314538	0.135347
GO:0042312	regulation of vasodilation	BP	7	21	0.00316501	0.135347
GO:0050999	regulation of nitric-oxide synthase activity	BP	4	8	0.00319042	0.135347
GO:0003418	growth plate cartilage chondrocyte differentiation	BP	4	7	0.00322053	0.135347
GO:0030061	mitochondrial crista	CC	4	7	0.00322053	0.135347
GO:0035374	chondroitin sulfate binding	MF	4	7	0.00322053	0.135347	Crude testis
GO:0002474	antigen processing and presentation of peptide antigen via MHC class I	BP	16	90	0.00323721	0.135347
GO:0060763	mammary duct terminal end bud growth	BP	4	7	0.00325131	0.135347
GO:0032964	collagen biosynthetic process	BP	4	8	0.00336152	0.139272
GO:0086069	bundle of His cell to Purkinje myocyte communication	BP	4	7	0.00344666	0.141576
GO:0016331	morphogenesis of embryonic epithelium	BP	3	4	0.00344953	0.141576
GO:0043395	heparan sulfate proteoglycan binding	MF	12	52	0.00346884	0.141704	Crude testis
GO:0089711	NA	NA	5	12	0.00357017	0.145165
GO:0003007	heart morphogenesis	BP	9	31	0.00362013	0.146515
GO:0001916	positive regulation of T cell mediated cytotoxicity	BP	16	90	0.00368141	0.148308
GO:0050777	negative regulation of immune response	BP	3	4	0.00380789	0.1527
GO:0019372	lipoxygenase pathway	BP	6	18	0.00395277	0.157786
GO:0003956	NAD(P)+-protein-arginine ADP-ribosyltransferase activity	MF	6	17	0.00413965	0.164441	Crude testis
GO:0002554	serotonin secretion by platelet	BP	3	4	0.00416869	0.164441
GO:0008272	sulfate transport	BP	8	25	0.00417592	0.164441
GO:0009612	response to mechanical stimulus	BP	9	35	0.00419535	0.164465
GO:0001570	vasculogenesis	BP	12	51	0.00423492	0.165275
GO:0048539	bone marrow development	BP	3	4	0.00446515	0.173486
GO:0005604	basement membrane	CC	14	65	0.00460019	0.177541
GO:0043967	histone H4 acetylation	BP	6	17	0.00461012	0.177541
GO:0015106	bicarbonate transmembrane transporter activity	MF	5	11	0.00473157	0.181418	Crude testis
GO:0007204	positive regulation of cytosolic calcium ion concentration	BP	9	36	0.0048249	0.184189
GO:0031581	hemidesmosome assembly	BP	4	7	0.00489347	0.185995
GO:0050860	negative regulation of T cell receptor signaling pathway	BP	4	8	0.00497661	0.188336
GO:0045545	syndecan binding	MF	4	8	0.0051001	0.192177	Crude testis
GO:0005003	ephrin receptor activity	MF	17	83	0.00528313	0.198219	Crude testis
GO:0031673	H zone	CC	4	7	0.00542779	0.202777
GO:0015276	ligand-gated ion channel activity	MF	4	8	0.00557223	0.207287	Crude testis
GO:0006805	xenobiotic metabolic process	BP	8	30	0.00567277	0.210133
GO:0014012	peripheral nervous system axon regeneration	BP	4	8	0.00587582	0.216736
GO:0033339	pectoral fin development	BP	5	13	0.00600005	0.220388
GO:0003209	cardiac atrium morphogenesis	BP	3	4	0.00610294	0.221377
GO:0060579	ventral spinal cord interneuron fate commitment	BP	3	4	0.00610294	0.221377
GO:0090051	negative regulation of cell migration involved in sprouting angiogenesis	BP	3	4	0.00610294	0.221377
GO:0030183	B cell differentiation	BP	5	13	0.00625661	0.226014
GO:0016023	cytoplasmic membrane-bounded vesicle	CC	13	61	0.00629657	0.226521
GO:0006691	leukotriene metabolic process	BP	4	9	0.00645633	0.230791
GO:0070295	renal water absorption	BP	3	5	0.00646807	0.230791
GO:0007420	brain development	BP	25	149	0.00650603	0.231202
GO:0044262	cellular carbohydrate metabolic process	BP	6	18	0.00660034	0.232125
GO:0007565	female pregnancy	BP	7	25	0.00663932	0.232125
GO:0048798	swim bladder inflation	BP	2	2	0.00664136	0.232125
GO:0035426	extracellular matrix-cell signaling	BP	2	2	0.00666476	0.232125
GO:0061301	cerebellum vasculature morphogenesis	BP	2	2	0.00666476	0.232125
GO:0006835	dicarboxylic acid transport	BP	13	61	0.00670264	0.232518
GO:0016513	core-binding factor complex	CC	2	2	0.006809	0.234404
GO:0047288	monosialoganglioside sialyltransferase activity	MF	2	2	0.00681065	0.234404	Crude testis
GO:0030836	positive regulation of actin filament depolymerization	BP	3	5	0.00686377	0.235306
GO:0016705	oxidoreductase activity, acting on paired donors, with incorporation or reduction of molecular oxygen	MF	31	194	0.00696202	0.237742	Crude testis
GO:0007509	mesoderm migration involved in gastrulation	BP	2	2	0.00708357	0.240952
GO:0004114	3',5'-cyclic-nucleotide phosphodiesterase activity	MF	20	107	0.00730297	0.247452	Crude testis
GO:0030816	positive regulation of cAMP metabolic process	BP	2	2	0.00739149	0.249484
GO:0048513	organ development	BP	2	2	0.00751534	0.252689
GO:0043270	positive regulation of ion transport	BP	3	5	0.00779196	0.258352
GO:0007342	fusion of sperm to egg plasma membrane	BP	3	5	0.00781332	0.258352
GO:0031523	Myb complex	CC	2	2	0.00783154	0.258352
GO:0034988	Fc-gamma receptor I complex binding	MF	2	2	0.00783154	0.258352	Crude testis
GO:0051220	cytoplasmic sequestering of protein	BP	2	2	0.00783154	0.258352
GO:0070371	ERK1 and ERK2 cascade	BP	2	2	0.00794477	0.261102
GO:0007519	skeletal muscle tissue development	BP	7	26	0.00802115	0.262625
GO:0001658	branching involved in ureteric bud morphogenesis	BP	5	14	0.00812599	0.265065
GO:0043966	histone H3 acetylation	BP	6	21	0.00831472	0.270213
GO:0035329	hippo signaling	BP	8	31	0.0083746	0.271151
GO:0000334	3-hydroxyanthranilate 3,4-dioxygenase activity	MF	2	2	0.0085628	0.275448	Crude testis
GO:0030178	negative regulation of Wnt signaling pathway	BP	8	30	0.00857033	0.275448
GO:0050998	nitric-oxide synthase binding	MF	3	6	0.00861203	0.275774	Crude testis
GO:0006108	malate metabolic process	BP	5	14	0.00872344	0.278322
GO:0020037	heme binding	MF	44	309	0.00875772	0.2784	Crude testis
GO:0003163	sinoatrial node development	BP	2	2	0.00906108	0.283477
GO:0060829	negative regulation of canonical Wnt signaling pathway involved in neural plate anterior/posterior pattern formation	BP	2	2	0.00906108	0.283477
GO:0072189	ureter development	BP	2	2	0.00906108	0.283477
GO:2000729	positive regulation of mesenchymal cell proliferation involved in ureter development	BP	2	2	0.00906108	0.283477
GO:0097374	sensory neuron axon guidance	BP	5	14	0.00907957	0.283477
GO:0048318	axial mesoderm development	BP	2	2	0.00943668	0.293578
GO:0005021	vascular endothelial growth factor-activated receptor activity	MF	5	13	0.00948271	0.2936	Crude testis
GO:0016055	Wnt signaling pathway	BP	32	209	0.00950456	0.2936
GO:0009948	anterior/posterior axis specification	BP	4	9	0.00968504	0.297944
GO:0033003	regulation of mast cell activation	BP	2	2	0.00971335	0.297944
GO:0005198	structural molecule activity	MF	49	346	0.00983668	0.299668	Crude testis
GO:0070062	extracellular vesicular exosome	CC	111	921	0.00983811	0.299668
GO:0033563	dorsal/ventral axon guidance	BP	4	10	0.0098809	0.299926
GO:0034423	autophagic vacuole lumen	CC	2	2	0.00998713	0.300026
GO:0043276	anoikis	BP	2	2	0.00998713	0.300026
GO:2001242	regulation of intrinsic apoptotic signaling pathway	BP	2	2	0.00998713	0.300026
GO:0002540	leukotriene production involved in inflammatory response	BP	2	2	0.0100747	0.30162
GO:0007157	heterophilic cell-cell adhesion	BP	7	23	0.0101236	0.302049
GO:0005314	high-affinity glutamate transmembrane transporter activity	MF	3	5	0.0101994	0.30307	Crude testis
GO:0004864	protein phosphatase inhibitor activity	MF	5	15	0.0102417	0.30307	Crude testis
GO:0004459	L-lactate dehydrogenase activity	MF	3	5	0.010279	0.30307	Crude testis
GO:0061028	establishment of endothelial barrier	BP	4	10	0.0102965	0.30307
GO:0048565	digestive tract development	BP	6	19	0.0104472	0.305955
GO:0031122	cytoplasmic microtubule organization	BP	5	14	0.0104645	0.305955
GO:0017153	sodium:dicarboxylate symporter activity	MF	13	65	0.0105834	0.307963	Crude testis
GO:0007049	cell cycle	BP	28	180	0.0106036	0.307963
GO:0008270	zinc ion binding	MF	260	2234	0.0107728	0.311841	Crude testis
GO:0006919	activation of cysteine-type endopeptidase activity involved in apoptotic process	BP	7	27	0.0111906	0.321291
GO:0070301	cellular response to hydrogen peroxide	BP	4	10	0.0111935	0.321291
GO:0061074	regulation of neural retina development	BP	3	5	0.0112095	0.321291
GO:0007223	Wnt signaling pathway, calcium modulating pathway	BP	4	10	0.0112918	0.322592
GO:0033598	mammary gland epithelial cell proliferation	BP	2	2	0.0114573	0.324702
GO:0005112	Notch binding	MF	3	5	0.0114722	0.324702	Crude testis
GO:0042289	MHC class II protein binding	MF	2	2	0.0115814	0.324702	Crude testis
GO:0051219	phosphoprotein binding	MF	3	6	0.0116551	0.324702	Crude testis
GO:0042092	type 2 immune response	BP	2	2	0.0116703	0.324702
GO:0051281	positive regulation of release of sequestered calcium ion into cytosol	BP	4	10	0.0116833	0.324702
GO:0003223	ventricular compact myocardium morphogenesis	BP	2	2	0.0116877	0.324702
GO:0004508	steroid 17-alpha-monooxygenase activity	MF	2	2	0.0117	0.324702	Crude testis
GO:0047442	17-alpha-hydroxyprogesterone aldolase activity	MF	2	2	0.0117	0.324702	Crude testis
GO:0060740	prostate gland epithelium morphogenesis	BP	4	10	0.0117771	0.325809
GO:0060053	neurofilament cytoskeleton	CC	3	5	0.0119062	0.328342
GO:0001542	ovulation from ovarian follicle	BP	2	2	0.0123228	0.338108
GO:0035025	positive regulation of Rho protein signal transduction	BP	4	10	0.0123377	0.338108
GO:0045944	positive regulation of transcription from RNA polymerase II promoter	BP	38	269	0.0125246	0.338244
GO:0016868	intramolecular transferase activity, phosphotransferases	MF	5	15	0.0125522	0.338244	Crude testis
GO:0070915	lysophosphatidic acid receptor activity	MF	4	10	0.0125565	0.338244	Crude testis
GO:0042981	regulation of apoptotic process	BP	26	167	0.0126159	0.338244
GO:0090075	relaxation of muscle	BP	2	2	0.0126439	0.338244
GO:0043088	regulation of Cdc42 GTPase activity	BP	3	5	0.0127208	0.338244
GO:0031110	regulation of microtubule polymerization or depolymerization	BP	5	16	0.0127423	0.338244
GO:0035313	wound healing, spreading of epidermal cells	BP	3	6	0.0127693	0.338244
GO:0005622	intracellular	CC	124	1017	0.0127767	0.338244
GO:0030690	Noc1p-Noc2p complex	CC	2	2	0.012807	0.338244
GO:0070243	regulation of thymocyte apoptotic process	BP	2	2	0.012807	0.338244
GO:0097153	cysteine-type endopeptidase activity involved in apoptotic process	MF	2	2	0.012807	0.338244	Crude testis
GO:0015321	sodium-dependent phosphate transmembrane transporter activity	MF	5	15	0.0129241	0.338636	Crude testis
GO:0044341	sodium-dependent phosphate transport	BP	5	15	0.0129241	0.338636
GO:0046086	adenosine biosynthetic process	BP	2	2	0.012938	0.338636
GO:0050919	negative chemotaxis	BP	4	11	0.0130634	0.34005
GO:0035912	dorsal aorta morphogenesis	BP	4	9	0.0130715	0.34005
GO:0009607	response to biotic stimulus	BP	5	17	0.0131088	0.34005
GO:0072013	glomus development	BP	2	2	0.0132682	0.343169
GO:0008202	steroid metabolic process	BP	4	11	0.0135379	0.349109
GO:0070527	platelet aggregation	BP	4	11	0.0136508	0.350987
GO:0004888	transmembrane signaling receptor activity	MF	10	44	0.0137388	0.352212	Crude testis
GO:0008022	protein C-terminus binding	MF	16	89	0.0138349	0.352967	Crude testis
GO:0005793	endoplasmic reticulum-Golgi intermediate compartment	CC	5	14	0.013849	0.352967
GO:0015226	carnitine transmembrane transporter activity	MF	3	6	0.0139396	0.354243	Crude testis
GO:0048038	quinone binding	MF	7	24	0.0140893	0.357011	Crude testis
GO:0015222	serotonin transmembrane transporter activity	MF	2	2	0.0142391	0.359765	Crude testis
GO:0010751	negative regulation of nitric oxide mediated signal transduction	BP	2	2	0.0143453	0.360363
GO:2001027	negative regulation of endothelial cell chemotaxis	BP	2	2	0.0143453	0.360363
GO:0006196	AMP catabolic process	BP	3	6	0.0144308	0.361473
GO:0004931	extracellular ATP-gated cation channel activity	MF	8	34	0.0144727	0.361486	Crude testis
GO:0009986	cell surface	CC	25	157	0.0145168	0.361554
GO:0043069	negative regulation of programmed cell death	BP	2	2	0.0146138	0.362308
GO:0042663	regulation of endodermal cell fate specification	BP	3	6	0.0146299	0.362308
GO:0000242	pericentriolar material	CC	4	12	0.0147323	0.363812
GO:0043588	skin development	BP	6	22	0.0149307	0.367675
GO:0022409	positive regulation of cell-cell adhesion	BP	4	11	0.0150446	0.369437
GO:0008198	ferrous iron binding	MF	3	6	0.015383	0.376688	Crude testis
GO:0004731	purine-nucleoside phosphorylase activity	MF	3	6	0.0155052	0.378622	Crude testis
GO:0007422	peripheral nervous system development	BP	8	33	0.0156078	0.380066
GO:2001222	regulation of neuron migration	BP	2	2	0.015748	0.382415
GO:0048008	platelet-derived growth factor receptor signaling pathway	BP	5	16	0.016137	0.390775
GO:0008292	acetylcholine biosynthetic process	BP	5	16	0.016197	0.391143
GO:0021772	olfactory bulb development	BP	5	15	0.0164119	0.395242
GO:0042325	regulation of phosphorylation	BP	3	7	0.0166439	0.399727
GO:0008544	epidermis development	BP	7	27	0.0170506	0.408374
GO:0015485	cholesterol binding	MF	4	11	0.0171469	0.408701	Crude testis
GO:0030643	cellular phosphate ion homeostasis	BP	3	6	0.0171578	0.408701
GO:0005882	intermediate filament	CC	26	163	0.0175952	0.417982
GO:0006921	cellular component disassembly involved in execution phase of apoptosis	BP	6	21	0.017677	0.418786
GO:0048846	axon extension involved in axon guidance	BP	4	12	0.0177421	0.419131
GO:0043410	positive regulation of MAPK cascade	BP	6	23	0.0177875	0.419131
GO:0016012	sarcoglycan complex	CC	6	24	0.0178354	0.419131
GO:0051056	regulation of small GTPase mediated signal transduction	BP	27	170	0.0180212	0.422364
GO:0006569	tryptophan catabolic process	BP	4	12	0.0181908	0.425198
GO:0048793	pronephros development	BP	7	27	0.0185666	0.43117
GO:0010952	positive regulation of peptidase activity	BP	2	3	0.0185841	0.43117
GO:0086005	ventricular cardiac muscle cell action potential	BP	4	11	0.0185943	0.43117
GO:0031103	axon regeneration	BP	4	10	0.0186537	0.431403
GO:0001889	liver development	BP	12	60	0.0188709	0.434897
GO:0004869	cysteine-type endopeptidase inhibitor activity	MF	4	12	0.0189359	0.434897	Crude testis
GO:0031987	locomotion involved in locomotory behavior	BP	2	3	0.0189673	0.434897
GO:0042701	progesterone secretion	BP	2	3	0.0190037	0.434897
GO:0005788	endoplasmic reticulum lumen	CC	8	34	0.0192247	0.438208
GO:0022028	tangential migration from the subventricular zone to the olfactory bulb	BP	3	7	0.0192512	0.438208
GO:0003344	pericardium morphogenesis	BP	3	6	0.0193387	0.438208
GO:0030198	extracellular matrix organization	BP	18	112	0.0193489	0.438208
GO:0030199	collagen fibril organization	BP	6	24	0.0198028	0.447328
GO:0032967	positive regulation of collagen biosynthetic process	BP	3	7	0.0199832	0.450214
GO:0015871	choline transport	BP	5	17	0.0200335	0.450214
GO:0048365	Rac GTPase binding	MF	4	11	0.0201337	0.451305	Crude testis
GO:0008277	regulation of G-protein coupled receptor protein signaling pathway	BP	8	36	0.0202706	0.453211
GO:0003222	ventricular trabecula myocardium morphogenesis	BP	3	6	0.0203382	0.453563
GO:0002504	antigen processing and presentation of peptide or polysaccharide antigen via MHC class II	BP	2	3	0.0204769	0.455494
GO:0004996	thyroid-stimulating hormone receptor activity	MF	4	10	0.0210211	0.466412	Crude testis
GO:0045785	positive regulation of cell adhesion	BP	8	38	0.0211505	0.468096
GO:0005911	cell-cell junction	CC	21	132	0.0212388	0.468862
GO:0045765	regulation of angiogenesis	BP	4	11	0.0214621	0.471465
GO:0008015	blood circulation	BP	5	15	0.0214665	0.471465
GO:0050853	B cell receptor signaling pathway	BP	5	17	0.0215185	0.471465
GO:0052106	quorum sensing involved in interaction with host	BP	2	3	0.022085	0.480267
GO:0060731	positive regulation of intestinal epithelial structure maintenance	BP	2	3	0.022085	0.480267
GO:0070715	sodium-dependent organic cation transport	BP	2	3	0.022085	0.480267
GO:0000160	phosphorelay signal transduction system	BP	3	6	0.022339	0.484585
GO:0071542	dopaminergic neuron differentiation	BP	5	18	0.0225342	0.486566
GO:0032479	regulation of type I interferon production	BP	2	3	0.0225973	0.486566
GO:0090086	negative regulation of protein deubiquitination	BP	2	3	0.0225973	0.486566
GO:0022029	telencephalon cell migration	BP	3	7	0.0227673	0.488293
GO:0007015	actin filament organization	BP	10	52	0.0228302	0.488293
GO:0015651	quaternary ammonium group transmembrane transporter activity	MF	3	7	0.0229956	0.488293	Crude testis
GO:0015697	quaternary ammonium group transport	BP	3	7	0.0229956	0.488293
GO:0008090	retrograde axon cargo transport	BP	3	6	0.0230148	0.488293
GO:0042151	nematocyst	CC	2	3	0.0230685	0.488293
GO:0044218	other organism cell membrane	CC	2	3	0.0230685	0.488293
GO:0019964	interferon-gamma binding	MF	2	3	0.0232171	0.489753	Crude testis
GO:0010572	positive regulation of platelet activation	BP	2	3	0.023271	0.489753
GO:0005916	fascia adherens	CC	5	16	0.0233056	0.489753
GO:0045121	membrane raft	CC	15	89	0.0236275	0.495327
GO:0005588	collagen type V trimer	CC	2	3	0.0245229	0.508283
GO:0045112	integrin biosynthetic process	BP	2	3	0.0245229	0.508283
GO:0048592	eye morphogenesis	BP	2	3	0.0245229	0.508283
GO:0004948	calcitonin receptor activity	MF	4	11	0.0245997	0.508283	Crude testis
GO:0007528	neuromuscular junction development	BP	6	25	0.0248838	0.508283
GO:0001227	RNA polymerase II transcription regulatory region sequence-specific DNA binding transcription factor activity involved in negative regulation of transcription	MF	3	7	0.0249491	0.508283	Crude testis
GO:0060510	Type II pneumocyte differentiation	BP	3	7	0.0250347	0.508283
GO:0016485	protein processing	BP	6	25	0.0253624	0.508283
GO:0042813	Wnt-activated receptor activity	MF	7	29	0.0254627	0.508283	Crude testis
GO:0034446	substrate adhesion-dependent cell spreading	BP	8	37	0.0256009	0.508283
GO:0016222	procollagen-proline 4-dioxygenase complex	CC	2	3	0.0257678	0.508283
GO:0018401	peptidyl-proline hydroxylation to 4-hydroxy-L-proline	BP	2	3	0.0257678	0.508283
GO:0002741	positive regulation of cytokine secretion involved in immune response	BP	2	3	0.0258153	0.508283
GO:0003104	positive regulation of glomerular filtration	BP	2	3	0.0258153	0.508283
GO:0010804	negative regulation of tumor necrosis factor-mediated signaling pathway	BP	2	3	0.0258153	0.508283
GO:0032930	positive regulation of superoxide anion generation	BP	2	3	0.0258153	0.508283
GO:0034140	negative regulation of toll-like receptor 3 signaling pathway	BP	2	3	0.0258153	0.508283
GO:0035926	chemokine (C-C motif) ligand 2 secretion	BP	2	3	0.0258153	0.508283
GO:0043311	positive regulation of eosinophil degranulation	BP	2	3	0.0258153	0.508283
GO:0060100	positive regulation of phagocytosis, engulfment	BP	2	3	0.0258153	0.508283
GO:0070661	leukocyte proliferation	BP	2	3	0.0258153	0.508283
GO:0070963	positive regulation of neutrophil mediated killing of gram-negative bacterium	BP	2	3	0.0258153	0.508283
GO:0072608	interleukin-10 secretion	BP	2	3	0.0258153	0.508283
GO:0090195	chemokine secretion	BP	2	3	0.0258153	0.508283
GO:0090198	negative regulation of chemokine secretion	BP	2	3	0.0258153	0.508283
GO:0097029	mature dendritic cell differentiation	BP	2	3	0.0258153	0.508283
GO:1900135	positive regulation of renin secretion into blood stream	BP	2	3	0.0258153	0.508283
GO:0005525	GTP binding	MF	120	1059	0.0259804	0.510384	Crude testis
GO:1902237	positive regulation of endoplasmic reticulum stress-induced intrinsic apoptotic signaling pathway	BP	2	3	0.0264053	0.515156
GO:0001533	cornified envelope	CC	2	3	0.0264398	0.515156
GO:0022407	regulation of cell-cell adhesion	BP	4	11	0.0265802	0.515156
GO:0032764	negative regulation of mast cell cytokine production	BP	2	3	0.0266286	0.515156
GO:0043380	regulation of memory T cell differentiation	BP	2	3	0.0266286	0.515156
GO:0048294	negative regulation of isotype switching to IgE isotypes	BP	2	3	0.0266286	0.515156
GO:0060444	branching involved in mammary gland duct morphogenesis	BP	2	3	0.0267627	0.515156
GO:0015220	choline transmembrane transporter activity	MF	5	18	0.0268353	0.515156	Crude testis
GO:0008115	sarcosine oxidase activity	MF	2	3	0.0268848	0.515156	Crude testis
GO:0033514	L-lysine catabolic process to acetyl-CoA via L-pipecolate	BP	2	3	0.0268848	0.515156
GO:0050031	L-pipecolate oxidase activity	MF	2	3	0.0268848	0.515156	Crude testis
GO:0030173	integral component of Golgi membrane	CC	10	53	0.0269305	0.515156
GO:0007154	cell communication	BP	12	62	0.0272869	0.520101
GO:0035357	peroxisome proliferator activated receptor signaling pathway	BP	3	8	0.0273213	0.520101
GO:0030104	water homeostasis	BP	3	8	0.0273675	0.520101
GO:0043507	positive regulation of JUN kinase activity	BP	4	13	0.0278847	0.525131
GO:0005080	protein kinase C binding	MF	5	19	0.0279507	0.525131	Crude testis
GO:0034713	type I transforming growth factor beta receptor binding	MF	2	3	0.0280483	0.525131	Crude testis
GO:0042704	uterine wall breakdown	BP	2	3	0.0280483	0.525131
GO:0032025	response to cobalt ion	BP	2	3	0.0281307	0.525131
GO:0019805	quinolinate biosynthetic process	BP	2	3	0.0282563	0.525131
GO:0034354	'de novo' NAD biosynthetic process from tryptophan	BP	2	3	0.0282563	0.525131
GO:0043420	anthranilate metabolic process	BP	2	3	0.0282563	0.525131
GO:0005856	cytoskeleton	CC	56	430	0.0283215	0.525131
GO:0003056	regulation of vascular smooth muscle contraction	BP	2	3	0.0284319	0.525131
GO:0007320	insemination	BP	2	3	0.0284319	0.525131
GO:0031240	external side of cell outer membrane	CC	2	3	0.0284319	0.525131
GO:0042177	negative regulation of protein catabolic process	BP	3	8	0.0285206	0.525131
GO:0035877	death effector domain binding	MF	2	3	0.0285332	0.525131	Crude testis
GO:0097199	cysteine-type endopeptidase activity involved in apoptotic signaling pathway	MF	2	3	0.0285332	0.525131	Crude testis
GO:0043027	cysteine-type endopeptidase inhibitor activity involved in apoptotic process	MF	2	3	0.0286743	0.526376	Crude testis
GO:0071300	cellular response to retinoic acid	BP	5	19	0.0288075	0.526376
GO:0042538	hyperosmotic salinity response	BP	3	8	0.0288125	0.526376
GO:0010718	positive regulation of epithelial to mesenchymal transition	BP	4	13	0.0288417	0.526376
GO:0061314	Notch signaling involved in heart development	BP	3	7	0.0290353	0.528773
GO:0036462	TRAIL-activated apoptotic signaling pathway	BP	2	3	0.0291545	0.528773
GO:0060546	negative regulation of necroptotic process	BP	2	3	0.0291545	0.528773
GO:0097155	fasciculation of sensory neuron axon	BP	3	8	0.0294058	0.532228
GO:0043116	negative regulation of vascular permeability	BP	3	8	0.0295338	0.533439
GO:0015629	actin cytoskeleton	CC	22	144	0.0296432	0.534312
GO:0001974	blood vessel remodeling	BP	4	12	0.0297559	0.534344
GO:0030335	positive regulation of cell migration	BP	12	67	0.0297673	0.534344
GO:0033619	membrane protein proteolysis	BP	2	3	0.0299165	0.535923
GO:0004497	monooxygenase activity	MF	19	115	0.0299948	0.536227	Crude testis
GO:0006817	phosphate ion transport	BP	5	18	0.0303174	0.540888
GO:0021510	spinal cord development	BP	6	25	0.0303969	0.5412
GO:0005507	copper ion binding	MF	13	72	0.030537	0.54259	Crude testis
GO:0045499	chemorepellent activity	MF	4	12	0.0309076	0.54806	Crude testis
GO:0051010	microtubule plus-end binding	MF	3	7	0.0309903	0.548416	Crude testis
GO:0070373	negative regulation of ERK1 and ERK2 cascade	BP	4	13	0.0311522	0.550167
GO:0008502	melatonin receptor activity	MF	3	7	0.0313927	0.552634	Crude testis
GO:0002934	desmosome organization	BP	2	3	0.0314184	0.552634
GO:0030728	ovulation	BP	2	3	0.0316302	0.555243
GO:0043124	negative regulation of I-kappaB kinase/NF-kappaB signaling	BP	6	26	0.031823	0.557229
GO:0048013	ephrin receptor signaling pathway	BP	12	67	0.0318882	0.557229
GO:0008656	cysteine-type endopeptidase activator activity involved in apoptotic process	MF	2	3	0.0319958	0.557229	Crude testis
GO:0045087	innate immune response	BP	26	183	0.0320416	0.557229
GO:0072643	interferon-gamma secretion	BP	3	7	0.0320758	0.557229
GO:0045671	negative regulation of osteoclast differentiation	BP	3	7	0.0321853	0.557229
GO:0006094	gluconeogenesis	BP	9	49	0.0322006	0.557229
GO:0008603	cAMP-dependent protein kinase regulator activity	MF	4	11	0.0322533	0.557229	Crude testis
GO:0042613	MHC class II protein complex	CC	3	9	0.0323926	0.558534
GO:0009953	dorsal/ventral pattern formation	BP	12	65	0.0325177	0.558924
GO:0003417	growth plate cartilage development	BP	2	3	0.0325599	0.558924
GO:0001725	stress fiber	CC	11	61	0.0326071	0.558924
GO:0015734	taurine transport	BP	2	3	0.0328559	0.561449
GO:0031659	positive regulation of cyclin-dependent protein serine/threonine kinase activity involved in G1/S transition of mitotic cell cycle	BP	2	3	0.0328828	0.561449
GO:0030593	neutrophil chemotaxis	BP	3	8	0.0330846	0.563792
GO:0001614	purinergic nucleotide receptor activity	MF	8	40	0.0333922	0.567797	Crude testis
GO:0005173	stem cell factor receptor binding	MF	2	3	0.0334504	0.567797	Crude testis
GO:0098655	cation transmembrane transport	BP	11	61	0.0335145	0.567797
GO:0008284	positive regulation of cell proliferation	BP	29	206	0.0339246	0.573634
GO:0097481	neuronal postsynaptic density	CC	9	47	0.0340822	0.575187
GO:0035924	cellular response to vascular endothelial growth factor stimulus	BP	4	13	0.0343616	0.578658
GO:1902354	blood vessel endothelial cell delamination involved in blood vessel lumen ensheathment	BP	2	3	0.0345496	0.578658
GO:1902355	endothelial tube lumen extension involved in blood vessel lumen ensheathment	BP	2	3	0.0345496	0.578658
GO:0009887	organ morphogenesis	BP	7	33	0.0345527	0.578658
GO:0051898	negative regulation of protein kinase B signaling	BP	8	39	0.0350452	0.585254
GO:0072089	stem cell proliferation	BP	3	7	0.035155	0.585254
GO:0001755	neural crest cell migration	BP	6	24	0.0352757	0.585254
GO:2001224	positive regulation of neuron migration	BP	3	8	0.0352909	0.585254
GO:0007411	axon guidance	BP	31	221	0.0352916	0.585254
GO:0003836	beta-galactoside (CMP) alpha-2,3-sialyltransferase activity	MF	2	4	0.0353482	0.585254	Crude testis
GO:0032414	positive regulation of ion transmembrane transporter activity	BP	2	3	0.0354289	0.58548
GO:0071226	cellular response to molecule of fungal origin	BP	2	3	0.0356551	0.588108
GO:0072554	blood vessel lumenization	BP	3	7	0.0357532	0.588615
GO:0010807	regulation of synaptic vesicle priming	BP	2	3	0.0358955	0.58874
GO:0031091	platelet alpha granule	CC	2	3	0.0358955	0.58874
GO:0045109	intermediate filament organization	BP	2	3	0.0359915	0.589209
GO:0043122	regulation of I-kappaB kinase/NF-kappaB signaling	BP	3	8	0.0361404	0.590541
GO:0008239	dipeptidyl-peptidase activity	MF	3	7	0.036437	0.594277	Crude testis
GO:0072092	ureteric bud invasion	BP	2	3	0.0365076	0.594319
GO:0046513	ceramide biosynthetic process	BP	5	21	0.03681	0.597601
GO:0045010	actin nucleation	BP	2	4	0.0368459	0.597601
GO:0004867	serine-type endopeptidase inhibitor activity	MF	11	62	0.0370894	0.600436	Crude testis
GO:0030823	regulation of cGMP metabolic process	BP	2	3	0.0374773	0.604846
GO:0003208	cardiac ventricle morphogenesis	BP	2	3	0.0375693	0.604846
GO:0007220	Notch receptor processing	BP	2	3	0.0375693	0.604846
GO:0051120	hepoxilin A3 synthase activity	MF	3	9	0.0377042	0.605901	Crude testis
GO:0045766	positive regulation of angiogenesis	BP	13	79	0.0385389	0.618151
GO:0007160	cell-matrix adhesion	BP	11	60	0.0386079	0.618151
GO:0002467	germinal center formation	BP	3	8	0.039023	0.622485
GO:0007169	transmembrane receptor protein tyrosine kinase signaling pathway	BP	17	100	0.0390457	0.622485
GO:0070679	inositol 1,4,5 trisphosphate binding	MF	3	8	0.0390922	0.622485	Crude testis
GO:0017016	Ras GTPase binding	MF	3	7	0.0392309	0.623557	Crude testis
GO:0016829	lyase activity	MF	6	27	0.0394788	0.626359	Crude testis
GO:0005811	lipid particle	CC	8	44	0.0396275	0.627579
GO:0042060	wound healing	BP	8	41	0.0399046	0.630824
GO:0007165	signal transduction	BP	128	1085	0.0401108	0.63294
GO:0044344	cellular response to fibroblast growth factor stimulus	BP	3	8	0.0404631	0.637349
GO:0006027	glycosaminoglycan catabolic process	BP	2	4	0.040616	0.6385
GO:0048843	negative regulation of axon extension involved in axon guidance	BP	3	9	0.0408637	0.6385
GO:0046930	pore complex	CC	3	9	0.0409014	0.6385
GO:0046931	pore complex assembly	BP	3	9	0.0409014	0.6385
GO:0052331	hemolysis in other organism involved in symbiotic interaction	BP	3	9	0.0409014	0.6385
GO:0048495	Roundabout binding	MF	2	4	0.0410662	0.63993	Crude testis
GO:0043401	steroid hormone mediated signaling pathway	BP	20	138	0.0412066	0.640975
GO:0048618	post-embryonic foregut morphogenesis	BP	2	3	0.0413375	0.641869
GO:0051128	regulation of cellular component organization	BP	2	4	0.041648	0.645543
GO:0042119	neutrophil activation	BP	3	8	0.0418136	0.646964
GO:0001953	negative regulation of cell-matrix adhesion	BP	4	13	0.0419422	0.647808
GO:0090090	negative regulation of canonical Wnt signaling pathway	BP	7	33	0.0425131	0.655466
GO:0006486	protein glycosylation	BP	19	122	0.0427209	0.657512
GO:0005102	receptor binding	MF	22	149	0.0429586	0.660007	Crude testis
GO:0039702	viral budding via host ESCRT complex	BP	2	3	0.0432911	0.663949
GO:0032318	regulation of Ras GTPase activity	BP	7	30	0.043488	0.6658
GO:0071875	adrenergic receptor signaling pathway	BP	3	8	0.0436896	0.667717
GO:0010039	response to iron ion	BP	2	4	0.043973	0.669391
GO:0002690	positive regulation of leukocyte chemotaxis	BP	2	4	0.0441215	0.669391
GO:0050927	positive regulation of positive chemotaxis	BP	2	4	0.0441215	0.669391
GO:0046872	metal ion binding	MF	176	1524	0.0442316	0.669391	Crude testis
GO:2000778	positive regulation of interleukin-6 secretion	BP	2	4	0.0442886	0.669391
GO:0007052	mitotic spindle organization	BP	3	9	0.0442929	0.669391
GO:0021801	cerebral cortex radial glia guided migration	BP	2	4	0.0444829	0.669391
GO:0097451	glial limiting end-foot	CC	2	4	0.0444829	0.669391
GO:0046031	ADP metabolic process	BP	2	4	0.0444882	0.669391
GO:0007530	sex determination	BP	2	4	0.0446278	0.669958
GO:0050900	leukocyte migration	BP	6	28	0.0446792	0.669958
GO:0010739	positive regulation of protein kinase A signaling	BP	2	3	0.044802	0.67065
GO:0030036	actin cytoskeleton organization	BP	22	156	0.0454025	0.678477
GO:0005796	Golgi lumen	CC	2	4	0.0457381	0.682325
GO:0030169	low-density lipoprotein particle binding	MF	2	4	0.04622	0.687805	Crude testis
GO:0043950	positive regulation of cAMP-mediated signaling	BP	2	4	0.0462628	0.687805
GO:1990390	protein K33-linked ubiquitination	BP	2	4	0.0463681	0.6882
GO:0050710	negative regulation of cytokine secretion	BP	2	4	0.0465671	0.689982
GO:0014036	neural crest cell fate specification	BP	3	9	0.0470201	0.695515
GO:0097067	cellular response to thyroid hormone stimulus	BP	2	4	0.0474701	0.700985
GO:0031988	membrane-bounded vesicle	CC	4	15	0.0477696	0.703737
GO:0008934	inositol monophosphate 1-phosphatase activity	MF	2	4	0.0479976	0.703737	Crude testis
GO:0052832	inositol monophosphate 3-phosphatase activity	MF	2	4	0.0479976	0.703737	Crude testis
GO:0052833	inositol monophosphate 4-phosphatase activity	MF	2	4	0.0479976	0.703737	Crude testis
GO:0021707	cerebellar granule cell differentiation	BP	3	9	0.0480589	0.703737
GO:0097342	ripoptosome	CC	2	4	0.0481774	0.704292
GO:0002286	T cell activation involved in immune response	BP	2	4	0.0485059	0.707829
GO:0032481	positive regulation of type I interferon production	BP	4	16	0.0485956	0.707829
GO:0042059	negative regulation of epidermal growth factor receptor signaling pathway	BP	4	14	0.0486622	0.707829
GO:0000786	nucleosome	CC	16	49	8.66969e-20	7.57904e-16	Percoll-enriched testis cells
GO:0005524	ATP binding	MF	112	4209	3.7407e-17	1.63506e-13	Percoll-enriched testis cells
GO:0006334	nucleosome assembly	BP	13	41	1.41016e-15	4.10921e-12	Percoll-enriched testis cells
GO:0016605	PML body	CC	14	83	4.04916e-13	8.84945e-10	Percoll-enriched testis cells
GO:0004674	protein serine/threonine kinase activity	MF	43	1087	4.64842e-12	8.1273e-09	Percoll-enriched testis cells
GO:0009186	deoxyribonucleoside diphosphate metabolic process	BP	6	7	1.03312e-11	1.50525e-08	Percoll-enriched testis cells
GO:0008017	microtubule binding	MF	18	193	3.48052e-11	3.94161e-08	Percoll-enriched testis cells
GO:0005871	kinesin complex	CC	16	144	3.60706e-11	3.94161e-08	Percoll-enriched testis cells
GO:0031514	motile cilium	CC	7	13	7.56822e-11	7.35126e-08	Percoll-enriched testis cells
GO:0003918	DNA topoisomerase type II (ATP-hydrolyzing) activity	MF	7	15	4.5781e-10	3.71055e-07	Percoll-enriched testis cells
GO:0003777	microtubule motor activity	MF	17	195	4.66897e-10	3.71055e-07	Percoll-enriched testis cells
GO:0007018	microtubule-based movement	BP	17	211	1.21713e-09	8.86677e-07	Percoll-enriched testis cells
GO:0005874	microtubule	CC	21	351	1.67697e-09	1.1277e-06	Percoll-enriched testis cells
GO:0005634	nucleus	CC	82	3640	2.27425e-09	1.42011e-06	Percoll-enriched testis cells
GO:0008301	DNA binding, bending	MF	6	12	3.85106e-09	2.2444e-06	Percoll-enriched testis cells
GO:0007286	spermatid development	BP	6	15	7.47919e-09	4.08644e-06	Percoll-enriched testis cells
GO:0006265	DNA topological change	BP	7	22	8.39682e-09	4.31794e-06	Percoll-enriched testis cells
GO:0006978	DNA damage response, signal transduction by p53 class mediator resulting in transcription of p21 class mediator	BP	6	15	1.46501e-08	7.11506e-06	Percoll-enriched testis cells
GO:0046790	virion binding	MF	5	10	4.70853e-08	2.0581e-05	Percoll-enriched testis cells
GO:0050882	voluntary musculoskeletal movement	BP	5	10	4.70853e-08	2.0581e-05	Percoll-enriched testis cells
GO:0048808	male genitalia morphogenesis	BP	4	5	8.58855e-08	3.57529e-05	Percoll-enriched testis cells
GO:0004672	protein kinase activity	MF	45	1612	1.58593e-07	6.30192e-05	Percoll-enriched testis cells
GO:0005891	voltage-gated calcium channel complex	CC	13	178	2.63848e-07	9.9862e-05	Percoll-enriched testis cells
GO:0048870	cell motility	BP	6	24	2.84336e-07	9.9862e-05	Percoll-enriched testis cells
GO:0009566	fertilization	BP	6	26	2.92662e-07	9.9862e-05	Percoll-enriched testis cells
GO:0060059	embryonic retina morphogenesis in camera-type eye	BP	7	40	2.97004e-07	9.9862e-05	Percoll-enriched testis cells
GO:0007130	synaptonemal complex assembly	BP	5	13	3.18356e-07	0.000103077	Percoll-enriched testis cells
GO:0019048	modulation by virus of host morphology or physiology	BP	4	6	3.55497e-07	0.000110991	Percoll-enriched testis cells
GO:0060235	lens induction in camera-type eye	BP	6	27	4.86754e-07	0.000146731	Percoll-enriched testis cells
GO:0006468	protein phosphorylation	BP	44	1664	8.63805e-07	0.000243411	Percoll-enriched testis cells
GO:0030578	PML body organization	BP	4	7	8.78668e-07	0.000243411	Percoll-enriched testis cells
GO:0048873	homeostasis of number of cells within a tissue	BP	4	8	8.91004e-07	0.000243411	Percoll-enriched testis cells
GO:0061072	iris morphogenesis	BP	6	30	9.60241e-07	0.000254377	Percoll-enriched testis cells
GO:0042771	intrinsic apoptotic signaling pathway in response to DNA damage by p53 class mediator	BP	6	32	1.56149e-06	0.000401488	Percoll-enriched testis cells
GO:0001105	RNA polymerase II transcription coactivator activity	MF	5	18	1.67699e-06	0.000418865	Percoll-enriched testis cells
GO:0000795	synaptonemal complex	CC	5	17	1.74502e-06	0.00042375	Percoll-enriched testis cells
GO:0018107	peptidyl-threonine phosphorylation	BP	6	34	1.86365e-06	0.000440325	Percoll-enriched testis cells
GO:0048596	embryonic camera-type eye morphogenesis	BP	6	34	1.98173e-06	0.000455903	Percoll-enriched testis cells
GO:0006270	DNA replication initiation	BP	5	18	2.39852e-06	0.000537638	Percoll-enriched testis cells
GO:0043388	positive regulation of DNA binding	BP	6	35	2.55855e-06	0.000559172	Percoll-enriched testis cells
GO:0032092	positive regulation of protein binding	BP	5	20	2.84263e-06	0.000606104	Percoll-enriched testis cells
GO:0010842	retina layer formation	BP	7	59	4.61503e-06	0.000960585	Percoll-enriched testis cells
GO:0030511	positive regulation of transforming growth factor beta receptor signaling pathway	BP	5	23	6.75873e-06	0.00137406	Percoll-enriched testis cells
GO:0006835	dicarboxylic acid transport	BP	7	61	7.37408e-06	0.0014651	Percoll-enriched testis cells
GO:0016604	nuclear body	CC	4	12	9.10429e-06	0.00176866	Percoll-enriched testis cells
GO:0017153	sodium:dicarboxylate symporter activity	MF	7	65	1.05236e-05	0.00199994	Percoll-enriched testis cells
GO:0097193	intrinsic apoptotic signaling pathway	BP	4	13	1.1801e-05	0.00219498	Percoll-enriched testis cells
GO:0001102	RNA polymerase II activating transcription factor binding	MF	4	14	1.244e-05	0.00226564	Percoll-enriched testis cells
GO:0007628	adult walking behavior	BP	6	49	1.57792e-05	0.00281513	Percoll-enriched testis cells
GO:0008584	male gonad development	BP	4	14	1.80179e-05	0.00315025	Percoll-enriched testis cells
GO:0030514	negative regulation of BMP signaling pathway	BP	5	30	2.12543e-05	0.00364324	Percoll-enriched testis cells
GO:0001934	positive regulation of protein phosphorylation	BP	6	52	2.41502e-05	0.00406002	Percoll-enriched testis cells
GO:0030983	mismatched DNA binding	MF	5	28	2.73283e-05	0.00444854	Percoll-enriched testis cells
GO:0000910	cytokinesis	BP	5	29	2.7479e-05	0.00444854	Percoll-enriched testis cells
GO:0005216	ion channel activity	MF	16	393	2.94236e-05	0.00467675	Percoll-enriched testis cells
GO:0018105	peptidyl-serine phosphorylation	BP	6	56	3.18818e-05	0.00497698	Percoll-enriched testis cells
GO:0003678	DNA helicase activity	MF	5	30	3.4575e-05	0.00530271	Percoll-enriched testis cells
GO:0006298	mismatch repair	BP	5	30	3.94983e-05	0.00595335	Percoll-enriched testis cells
GO:0051276	chromosome organization	BP	3	6	4.26747e-05	0.0063231	Percoll-enriched testis cells
GO:0060395	SMAD protein signal transduction	BP	5	36	5.80016e-05	0.00845084	Percoll-enriched testis cells
GO:0046330	positive regulation of JNK cascade	BP	5	37	5.94728e-05	0.00852314	Percoll-enriched testis cells
GO:0007224	smoothened signaling pathway	BP	6	60	7.51045e-05	0.0105897	Percoll-enriched testis cells
GO:0003714	transcription corepressor activity	MF	7	92	8.52057e-05	0.0118233	Percoll-enriched testis cells
GO:0001673	male germ cell nucleus	CC	3	8	9.65213e-05	0.0131842	Percoll-enriched testis cells
GO:0051091	positive regulation of sequence-specific DNA binding transcription factor activity	BP	5	42	9.8398e-05	0.0132338	Percoll-enriched testis cells
GO:0007343	egg activation	BP	2	2	0.000111763	0.0148036	Percoll-enriched testis cells
GO:0051726	regulation of cell cycle	BP	5	42	0.000123446	0.0157261	Percoll-enriched testis cells
GO:0005245	voltage-gated calcium channel activity	MF	10	193	0.000124841	0.0157261	Percoll-enriched testis cells
GO:0004838	L-tyrosine:2-oxoglutarate aminotransferase activity	MF	2	2	0.000125924	0.0157261	Percoll-enriched testis cells
GO:0009074	aromatic amino acid family catabolic process	BP	2	2	0.000125924	0.0157261	Percoll-enriched testis cells
GO:0042555	MCM complex	CC	3	8	0.000143406	0.0176572	Percoll-enriched testis cells
GO:0004449	isocitrate dehydrogenase (NAD+) activity	MF	3	10	0.000194221	0.0235817	Percoll-enriched testis cells
GO:0009952	anterior/posterior pattern specification	BP	6	74	0.000205329	0.0245889	Percoll-enriched testis cells
GO:0060416	response to growth hormone	BP	3	13	0.000233319	0.0275631	Percoll-enriched testis cells
GO:0000079	regulation of cyclin-dependent protein serine/threonine kinase activity	BP	3	12	0.000240171	0.0279943	Percoll-enriched testis cells
GO:0010216	maintenance of DNA methylation	BP	2	3	0.000264833	0.0304628	Percoll-enriched testis cells
GO:0051301	cell division	BP	5	53	0.000302191	0.0342093	Percoll-enriched testis cells
GO:0008332	low voltage-gated calcium channel activity	MF	3	12	0.000305231	0.0342093	Percoll-enriched testis cells
GO:0005819	spindle	CC	5	51	0.000322307	0.0353709	Percoll-enriched testis cells
GO:0003677	DNA binding	MF	37	1710	0.000323687	0.0353709	Percoll-enriched testis cells
GO:0071456	cellular response to hypoxia	BP	4	29	0.000327817	0.0353799	Percoll-enriched testis cells
GO:0051090	regulation of sequence-specific DNA binding transcription factor activity	BP	3	13	0.000406994	0.0433895	Percoll-enriched testis cells
GO:0001878	response to yeast	BP	4	29	0.000416832	0.0434653	Percoll-enriched testis cells
GO:0007067	mitotic nuclear division	BP	7	116	0.000417649	0.0434653	Percoll-enriched testis cells
GO:0030317	sperm motility	BP	3	14	0.000423369	0.0435422	Percoll-enriched testis cells
GO:0000082	G1/S transition of mitotic cell cycle	BP	4	36	0.000517259	0.0525272	Percoll-enriched testis cells
GO:0030182	neuron differentiation	BP	6	88	0.000522748	0.0525272	Percoll-enriched testis cells
GO:0008750	NAD(P)+ transhydrogenase (AB-specific) activity	MF	2	3	0.000576544	0.0560896	Percoll-enriched testis cells
GO:0007131	reciprocal meiotic recombination	BP	3	13	0.000577379	0.0560896	Percoll-enriched testis cells
GO:0001654	eye development	BP	4	33	0.00057745	0.0560896	Percoll-enriched testis cells
GO:0000287	magnesium ion binding	MF	10	236	0.000594967	0.057156	Percoll-enriched testis cells
GO:0004221	ubiquitin thiolesterase activity	MF	3	15	0.000626149	0.0594977	Percoll-enriched testis cells
GO:0006811	ion transport	BP	17	580	0.000658215	0.0618722	Percoll-enriched testis cells
GO:0000281	mitotic cytokinesis	BP	4	34	0.000672378	0.0625311	Percoll-enriched testis cells
GO:0030218	erythrocyte differentiation	BP	4	33	0.00076638	0.0705231	Percoll-enriched testis cells
GO:0016743	carboxyl- or carbamoyltransferase activity	MF	2	4	0.000822093	0.0748618	Percoll-enriched testis cells
GO:0016579	protein deubiquitination	BP	3	17	0.000839609	0.0756686	Percoll-enriched testis cells
GO:0003858	3-hydroxybutyrate dehydrogenase activity	MF	2	4	0.000871041	0.0777004	Percoll-enriched testis cells
GO:0006260	DNA replication	BP	7	128	0.000946152	0.0835481	Percoll-enriched testis cells
GO:0008509	anion transmembrane transporter activity	MF	4	40	0.000994374	0.0869281	Percoll-enriched testis cells
GO:0046332	SMAD binding	MF	4	37	0.00108411	0.0932463	Percoll-enriched testis cells
GO:0005881	cytoplasmic microtubule	CC	3	18	0.00108798	0.0932463	Percoll-enriched testis cells
GO:0000778	condensed nuclear chromosome kinetochore	CC	2	5	0.00118801	0.0998612	Percoll-enriched testis cells
GO:0030999	linear element assembly	BP	2	5	0.00118801	0.0998612	Percoll-enriched testis cells
GO:0051412	response to corticosterone	BP	2	5	0.0012117	0.100883	Percoll-enriched testis cells
GO:0042594	response to starvation	BP	3	20	0.00125583	0.10357	Percoll-enriched testis cells
GO:0007283	spermatogenesis	BP	6	106	0.0012818	0.104724	Percoll-enriched testis cells
GO:0032154	cleavage furrow	CC	4	44	0.00143856	0.116444	Percoll-enriched testis cells
GO:0043524	negative regulation of neuron apoptotic process	BP	5	78	0.00177164	0.142089	Percoll-enriched testis cells
GO:0000800	lateral element	CC	2	6	0.0018447	0.146604	Percoll-enriched testis cells
GO:0072520	seminiferous tubule development	BP	2	6	0.0019326	0.152205	Percoll-enriched testis cells
GO:0045766	positive regulation of angiogenesis	BP	5	79	0.00201744	0.157468	Percoll-enriched testis cells
GO:0008135	translation factor activity, nucleic acid binding	MF	2	6	0.00206472	0.158331	Percoll-enriched testis cells
GO:0016281	eukaryotic translation initiation factor 4F complex	CC	2	6	0.00206472	0.158331	Percoll-enriched testis cells
GO:0004372	glycine hydroxymethyltransferase activity	MF	2	6	0.00220509	0.16618	Percoll-enriched testis cells
GO:0006563	L-serine metabolic process	BP	2	6	0.00220509	0.16618	Percoll-enriched testis cells
GO:0006281	DNA repair	BP	7	144	0.00228499	0.17073	Percoll-enriched testis cells
GO:0034991	nuclear meiotic cohesin complex	CC	2	7	0.00240145	0.177911	Percoll-enriched testis cells
GO:0036459	ubiquitinyl hydrolase activity	MF	7	151	0.00250478	0.184007	Percoll-enriched testis cells
GO:0006099	tricarboxylic acid cycle	BP	4	48	0.0026079	0.189985	Percoll-enriched testis cells
GO:0006511	ubiquitin-dependent protein catabolic process	BP	9	242	0.00267168	0.193023	Percoll-enriched testis cells
GO:0006544	glycine metabolic process	BP	2	7	0.00279964	0.20061	Percoll-enriched testis cells
GO:0004843	ubiquitin-specific protease activity	MF	4	50	0.00291639	0.206768	Percoll-enriched testis cells
GO:0007141	male meiosis I	BP	2	7	0.00293287	0.206768	Percoll-enriched testis cells
GO:0009636	response to toxic substance	BP	3	27	0.00299897	0.209025	Percoll-enriched testis cells
GO:0007126	meiotic nuclear division	BP	2	7	0.0030143	0.209025	Percoll-enriched testis cells
GO:0000902	cell morphogenesis	BP	4	53	0.00303662	0.209025	Percoll-enriched testis cells
GO:0034613	cellular protein localization	BP	3	27	0.00341769	0.233418	Percoll-enriched testis cells
GO:0001556	oocyte maturation	BP	2	8	0.00351381	0.238122	Percoll-enriched testis cells
GO:0035999	tetrahydrofolate interconversion	BP	2	8	0.00367021	0.246807	Percoll-enriched testis cells
GO:0006974	cellular response to DNA damage stimulus	BP	5	87	0.00375988	0.250608	Percoll-enriched testis cells
GO:0040016	embryonic cleavage	BP	2	7	0.00378406	0.250608	Percoll-enriched testis cells
GO:0019206	nucleoside kinase activity	MF	2	8	0.00414756	0.268435	Percoll-enriched testis cells
GO:0005388	calcium-transporting ATPase activity	MF	3	27	0.00416034	0.268435	Percoll-enriched testis cells
GO:0008510	sodium:bicarbonate symporter activity	MF	2	9	0.00417045	0.268435	Percoll-enriched testis cells
GO:0007179	transforming growth factor beta receptor signaling pathway	BP	5	92	0.00417606	0.268435	Percoll-enriched testis cells
GO:0060612	adipose tissue development	BP	2	9	0.0044274	0.282513	Percoll-enriched testis cells
GO:0000226	microtubule cytoskeleton organization	BP	4	53	0.00469512	0.297426	Percoll-enriched testis cells
GO:0036089	cleavage furrow formation	BP	2	10	0.00477901	0.300562	Percoll-enriched testis cells
GO:0000122	negative regulation of transcription from RNA polymerase II promoter	BP	8	228	0.00481939	0.300936	Percoll-enriched testis cells
GO:0047496	vesicle transport along microtubule	BP	2	10	0.00510659	0.316608	Percoll-enriched testis cells
GO:0004003	ATP-dependent DNA helicase activity	MF	3	30	0.0054198	0.333661	Percoll-enriched testis cells
GO:0007062	sister chromatid cohesion	BP	2	10	0.00578904	0.35049	Percoll-enriched testis cells
GO:0019829	cation-transporting ATPase activity	MF	3	29	0.00579455	0.35049	Percoll-enriched testis cells
GO:0070409	carbamoyl phosphate biosynthetic process	BP	2	9	0.00581344	0.35049	Percoll-enriched testis cells
GO:0001889	liver development	BP	4	60	0.00614764	0.368101	Percoll-enriched testis cells
GO:0015992	proton transport	BP	2	11	0.00627993	0.373464	Percoll-enriched testis cells
GO:0006283	transcription-coupled nucleotide-excision repair	BP	2	11	0.00644136	0.380475	Percoll-enriched testis cells
GO:0007017	microtubule-based process	BP	3	34	0.00673521	0.395162	Percoll-enriched testis cells
GO:0004859	phospholipase inhibitor activity	MF	2	11	0.00680605	0.396657	Percoll-enriched testis cells
GO:0000278	mitotic cell cycle	BP	2	11	0.00760373	0.440211	Percoll-enriched testis cells
GO:0046686	response to cadmium ion	BP	2	14	0.00820467	0.470264	Percoll-enriched testis cells
GO:0003743	translation initiation factor activity	MF	4	71	0.00823043	0.470264	Percoll-enriched testis cells
GO:0048477	oogenesis	BP	2	13	0.00870699	0.494263	Percoll-enriched testis cells
GO:0006335	DNA replication-dependent nucleosome assembly	BP	1	1	0.00920243	0.51569	Percoll-enriched testis cells
GO:0045653	negative regulation of megakaryocyte differentiation	BP	1	1	0.00920243	0.51569	Percoll-enriched testis cells
GO:0016538	cyclin-dependent protein serine/threonine kinase regulator activity	MF	1	1	0.00940946	0.52371	Percoll-enriched testis cells
GO:0017048	Rho GTPase binding	MF	3	42	0.00946536	0.52371	Percoll-enriched testis cells
GO:0031640	killing of cells of other organism	BP	1	1	0.0096142	0.528599	Percoll-enriched testis cells
GO:0036376	sodium ion export from cell	BP	1	1	0.00984521	0.533917	Percoll-enriched testis cells
GO:0051258	protein polymerization	BP	3	39	0.00998442	0.533917	Percoll-enriched testis cells
GO:0021873	forebrain neuroblast division	BP	1	1	0.0100163	0.533917	Percoll-enriched testis cells
GO:0045769	negative regulation of asymmetric cell division	BP	1	1	0.0100163	0.533917	Percoll-enriched testis cells
GO:0051661	maintenance of centrosome location	BP	1	1	0.0100163	0.533917	Percoll-enriched testis cells
GO:0004712	protein serine/threonine/tyrosine kinase activity	MF	2	13	0.0104354	0.549711	Percoll-enriched testis cells
GO:0055081	anion homeostasis	BP	1	1	0.0105448	0.549711	Percoll-enriched testis cells
GO:0071400	cellular response to oleic acid	BP	1	1	0.0105448	0.549711	Percoll-enriched testis cells
GO:0008284	positive regulation of cell proliferation	BP	7	206	0.0105641	0.549711	Percoll-enriched testis cells
GO:0021678	third ventricle development	BP	2	15	0.0107454	0.555838	Percoll-enriched testis cells
GO:0005694	chromosome	CC	4	71	0.0112697	0.579528	Percoll-enriched testis cells
GO:0006139	nucleobase-containing compound metabolic process	BP	3	37	0.0116102	0.593545	Percoll-enriched testis cells
GO:0006543	glutamine catabolic process	BP	2	13	0.01179	0.599235	Percoll-enriched testis cells
GO:0021592	fourth ventricle development	BP	2	16	0.0119761	0.604127	Percoll-enriched testis cells
GO:0006930	substrate-dependent cell migration, cell extension	BP	2	16	0.0120245	0.604127	Percoll-enriched testis cells
GO:0004797	thymidine kinase activity	MF	1	1	0.012104	0.604647	Percoll-enriched testis cells
GO:0016460	myosin II complex	CC	2	16	0.0127707	0.630742	Percoll-enriched testis cells
GO:0097513	myosin II filament	CC	2	16	0.0127707	0.630742	Percoll-enriched testis cells
GO:0000228	nuclear chromosome	CC	2	14	0.0128794	0.632536	Percoll-enriched testis cells
GO:0002039	p53 binding	MF	2	15	0.0131075	0.640144	Percoll-enriched testis cells
GO:0032873	negative regulation of stress-activated MAPK cascade	BP	1	1	0.0139407	0.673315	Percoll-enriched testis cells
GO:2000781	positive regulation of double-strand break repair	BP	1	1	0.0139407	0.673315	Percoll-enriched testis cells
GO:0055015	ventricular cardiac muscle cell development	BP	2	17	0.0140399	0.67438	Percoll-enriched testis cells
GO:0045956	positive regulation of calcium ion-dependent exocytosis	BP	2	16	0.0145155	0.683672	Percoll-enriched testis cells
GO:0021680	cerebellar Purkinje cell layer development	BP	2	18	0.0147152	0.683672	Percoll-enriched testis cells
GO:0021670	lateral ventricle development	BP	2	18	0.0148012	0.683672	Percoll-enriched testis cells
GO:0000779	condensed chromosome, centromeric region	CC	1	1	0.014825	0.683672	Percoll-enriched testis cells
GO:0030892	mitotic cohesin complex	CC	1	1	0.014825	0.683672	Percoll-enriched testis cells
GO:0045132	meiotic chromosome segregation	BP	1	1	0.014825	0.683672	Percoll-enriched testis cells
GO:0000289	nuclear-transcribed mRNA poly(A) tail shortening	BP	1	1	0.0148407	0.683672	Percoll-enriched testis cells
GO:0000087	mitotic M phase	BP	1	1	0.014859	0.683672	Percoll-enriched testis cells
GO:0030705	cytoskeleton-dependent intracellular transport	BP	2	18	0.0156366	0.715679	Percoll-enriched testis cells
GO:0000724	double-strand break repair via homologous recombination	BP	2	16	0.0157716	0.718102	Percoll-enriched testis cells
GO:0007584	response to nutrient	BP	3	45	0.0161407	0.731097	Percoll-enriched testis cells
GO:0021957	corticospinal tract morphogenesis	BP	1	2	0.0175159	0.777278	Percoll-enriched testis cells
GO:0048710	regulation of astrocyte differentiation	BP	1	2	0.0175159	0.777278	Percoll-enriched testis cells
GO:0097161	DH domain binding	MF	1	2	0.0175159	0.777278	Percoll-enriched testis cells
GO:2001108	positive regulation of Rho guanyl-nucleotide exchange factor activity	BP	1	2	0.0175159	0.777278	Percoll-enriched testis cells
GO:0005637	nuclear inner membrane	CC	2	19	0.0181041	0.799325	Percoll-enriched testis cells
GO:0050832	defense response to fungus	BP	1	2	0.0183719	0.804045	Percoll-enriched testis cells
GO:0070509	calcium ion import	BP	3	47	0.0184057	0.804045	Percoll-enriched testis cells
GO:0005004	GPI-linked ephrin receptor activity	MF	2	19	0.018487	0.804045	Percoll-enriched testis cells
GO:0030007	cellular potassium ion homeostasis	BP	1	2	0.0187501	0.807917	Percoll-enriched testis cells
GO:0004435	phosphatidylinositol phospholipase C activity	MF	3	46	0.0187608	0.807917	Percoll-enriched testis cells
GO:0016032	viral process	BP	4	86	0.0188905	0.809515	Percoll-enriched testis cells
GO:0071548	response to dexamethasone	BP	1	2	0.0190234	0.811234	Percoll-enriched testis cells
GO:0042391	regulation of membrane potential	BP	3	52	0.0199535	0.846764	Percoll-enriched testis cells
GO:0034190	apolipoprotein receptor binding	MF	1	2	0.0202639	0.855781	Percoll-enriched testis cells
GO:0034201	response to oleic acid	BP	1	2	0.0209247	0.879439	Percoll-enriched testis cells
GO:0010045	response to nickel cation	BP	1	2	0.0218457	0.909405	Percoll-enriched testis cells
GO:0060371	regulation of atrial cardiac muscle cell membrane depolarization	BP	1	2	0.0218457	0.909405	Percoll-enriched testis cells
GO:0035526	retrograde transport, plasma membrane to Golgi	BP	1	2	0.0223612	0.926452	Percoll-enriched testis cells
GO:0004087	carbamoyl-phosphate synthase (ammonia) activity	MF	1	2	0.0225215	0.928694	Percoll-enriched testis cells
GO:0001778	plasma membrane repair	BP	2	21	0.022688	0.931168	Percoll-enriched testis cells
GO:0006336	DNA replication-independent nucleosome assembly	BP	1	2	0.0231461	0.945528	Percoll-enriched testis cells
GO:0000155	phosphorelay sensor kinase activity	MF	2	22	0.0236448	0.961408	Percoll-enriched testis cells
GO:0007095	mitotic G2 DNA damage checkpoint	BP	1	2	0.0238307	0.964482	Percoll-enriched testis cells
GO:0000775	chromosome, centromeric region	CC	2	21	0.0261399	1	Percoll-enriched testis cells
GO:0009794	regulation of mitotic cell cycle, embryonic	BP	1	2	0.0266703	1	Percoll-enriched testis cells
GO:0000780	condensed nuclear chromosome, centromeric region	CC	1	2	0.0267275	1	Percoll-enriched testis cells
GO:0000796	condensin complex	CC	1	2	0.0267847	1	Percoll-enriched testis cells
GO:0071897	DNA biosynthetic process	BP	2	21	0.0273006	1	Percoll-enriched testis cells
GO:0000711	meiotic DNA repair synthesis	BP	1	2	0.027413	1	Percoll-enriched testis cells
GO:0000802	transverse filament	CC	1	2	0.027413	1	Percoll-enriched testis cells
GO:0035092	sperm chromatin condensation	BP	1	2	0.027413	1	Percoll-enriched testis cells
GO:0051878	lateral element assembly	BP	1	2	0.027413	1	Percoll-enriched testis cells
GO:0055085	transmembrane transport	BP	24	1316	0.0286397	1	Percoll-enriched testis cells
GO:0007140	male meiosis	BP	1	2	0.0289663	1	Percoll-enriched testis cells
GO:0016616	oxidoreductase activity, acting on the CH-OH group of donors, NAD or NADP as acceptor	MF	3	57	0.0291432	1	Percoll-enriched testis cells
GO:0004088	carbamoyl-phosphate synthase (glutamine-hydrolyzing) activity	MF	1	2	0.0293571	1	Percoll-enriched testis cells
GO:0000288	nuclear-transcribed mRNA catabolic process, deadenylation-dependent decay	BP	1	2	0.0295367	1	Percoll-enriched testis cells
GO:0004748	ribonucleoside-diphosphate reductase activity, thioredoxin disulfide as acceptor	MF	1	2	0.0295575	1	Percoll-enriched testis cells
GO:0042742	defense response to bacterium	BP	2	26	0.0295923	1	Percoll-enriched testis cells
GO:0032868	response to insulin	BP	2	26	0.0297799	1	Percoll-enriched testis cells
GO:0050667	homocysteine metabolic process	BP	1	3	0.0303923	1	Percoll-enriched testis cells
GO:0072341	modified amino acid binding	MF	1	3	0.0303923	1	Percoll-enriched testis cells
GO:0086010	membrane depolarization during action potential	BP	3	58	0.0314098	1	Percoll-enriched testis cells
GO:0033762	response to glucagon	BP	1	3	0.0334279	1	Percoll-enriched testis cells
GO:0005249	voltage-gated potassium channel activity	MF	5	147	0.0337956	1	Percoll-enriched testis cells
GO:0032088	negative regulation of NF-kappaB transcription factor activity	BP	2	25	0.033898	1	Percoll-enriched testis cells
GO:0016597	amino acid binding	MF	2	25	0.0346257	1	Percoll-enriched testis cells
GO:0048681	negative regulation of axon regeneration	BP	1	4	0.0347519	1	Percoll-enriched testis cells
GO:0097110	scaffold protein binding	MF	2	25	0.0349277	1	Percoll-enriched testis cells
GO:0032094	response to food	BP	1	3	0.0358803	1	Percoll-enriched testis cells
GO:0010457	centriole-centriole cohesion	BP	1	3	0.0373911	1	Percoll-enriched testis cells
GO:0008608	attachment of spindle microtubules to kinetochore	BP	1	3	0.0378003	1	Percoll-enriched testis cells
GO:0009378	four-way junction helicase activity	MF	1	3	0.0402873	1	Percoll-enriched testis cells
GO:0005452	inorganic anion exchanger activity	MF	4	109	0.0404475	1	Percoll-enriched testis cells
GO:0007097	nuclear migration	BP	2	29	0.0405555	1	Percoll-enriched testis cells
GO:0031594	neuromuscular junction	CC	2	30	0.0420004	1	Percoll-enriched testis cells
GO:0044267	cellular protein metabolic process	BP	2	29	0.0433545	1	Percoll-enriched testis cells
GO:0032851	positive regulation of Rab GTPase activity	BP	1	4	0.0452539	1	Percoll-enriched testis cells
GO:0000801	central element	CC	1	4	0.0452557	1	Percoll-enriched testis cells
GO:0046209	nitric oxide metabolic process	BP	1	4	0.0464959	1	Percoll-enriched testis cells
GO:0007411	axon guidance	BP	6	221	0.047173	1	Percoll-enriched testis cells
GO:0006816	calcium ion transport	BP	3	70	0.0472107	1	Percoll-enriched testis cells
GO:0061001	regulation of dendritic spine morphogenesis	BP	1	5	0.0476512	1	Percoll-enriched testis cells
GO:0014075	response to amine	BP	1	5	0.0476784	1	Percoll-enriched testis cells
GO:0006820	anion transport	BP	4	114	0.0480038	1	Percoll-enriched testis cells
GO:0006446	regulation of translational initiation	BP	2	30	0.0480922	1	Percoll-enriched testis cells
GO:0070365	hepatocyte differentiation	BP	1	4	0.0484294	1	Percoll-enriched testis cells
GO:0097156	fasciculation of motor neuron axon	BP	1	5	0.0488056	1	Percoll-enriched testis cells
GO:0003729	mRNA binding	MF	2	31	0.0493494	1	Percoll-enriched testis cells
GO:0031072	heat shock protein binding	MF	1	5	0.0496972	1	Percoll-enriched testis cells
