# Supplementary material for: Transcriptome analysis reveals differentially expressed genes associated with germ cell and gonad development in the Southern bluefin tuna (Thunnus maccoyii)
Source: BMC Genomics. 2016 Mar 10;17:217. doi: 10.1186/s12864-016-2397-8 (PMC4785667; doi:10.1186/s12864-016-2397-8)
Supplement: Additional file 4 — Differentially expressed gonad development and germ cell-related genes in crude vs. Percoll-enriched testis cells. ORF – Open reading frame. Blast hit species, e-value, Bit Score – Blast best hit details. Log2FC – Fold change values (log2 transformed) as determined by edgeR, positive values represent over-expression in testis cells, negative values are over-expressed in the ovary cells. p-value, FDR (false discovery rate adjusted p-value) – edgeR differential expression analysis statistics. KEGG – Kyoto encyclopedia of genes and genomes function. (XLSX 26.5 kb) [file 12864_2016_2397_MOESM4_ESM.xlsx]

## Sheet: Testes_vs_Testes_Enriched_ORF_F
ORF	NCBI nr best Blast hit	Blast hit Species	e-value	Bit Score	log2FC	p-value	FDR	KEGG	Gene symbol
GG184112|c0_g1_i1|m.178840	11-beta-hydroxysteroid dehydrogenase type 2	Oryzias latipes	3e-118	342	-4.55563	3.45e-31	9.26e-29	K00071	11b2-Hsd
GG208952|c0_g2_i1|m.202240	11-beta hydroxysteroid dehydrogenase type 2	Oreochromis niloticus	1e-113	338	-4.75215	2.29e-32	6.77e-30	K00071	11b2-Hsd
GG155530|c6_g1_i2|m.150251	estradiol 17-beta-dehydrogenase 1-like	Pundamilia nyererei	0	526	-3.79234	1.3e-29	2.96e-27	K00044	17b-Hsd
GG12676|c0_g1_i1|m.11790	3-beta hydroxysteroid dehydrogenase	Lateolabrax japonicus	2e-65	209	-9.61339	5.12e-80	3.26e-76	K00070	3b-Hsd
GG126061|c1_g1_i1|m.121818	3 beta-hydroxysteroid dehydrogenase delta 5-4-isomerase	Gadus morhua	2e-44	147	-10.3414	4.19e-65	9.84e-62	K00070	3b-Hsd
GG126061|c1_g1_i1|m.121815	3beta-hydroxysteroid dehydrogenase, partial	Acanthopagrus schlegelii	3e-133	383	-11.7353	1.75e-93	3.34e-89	K00070	3b-Hsd
GG21755|c2_g1_i1|m.20283	activin receptor type-1	Poecilia reticulata	0	561	-2.17369	8.04e-12	2.63e-10	K13594	Activin receptor 1
GG191688|c1_g1_i1|m.185972	activin receptor type-2B-like	Stegastes partitus	0	590	-2.09178	5.33e-08	8.5e-07	K13596	Activin receptor 2B
GG161405|c5_g1_i1|m.156224	activin type IIB receptor 1	Sparus aurata	0	564	-2.42975	3.48e-11	1.02e-09	K13596	Activin receptor 2B
GG89859|c5_g1_i1|m.86135	activin receptor type-2B-like	Oryzias latipes	6e-64	223	-2.62964	8.35e-12	2.72e-10	K13578	Activin receptor 2B
GG4027|c1_g1_i4|m.3749	unnamed protein product	Oncorhynchus mykiss	0	558	2.649	4.39e-09	8.75e-08	K11593	Ago3 Piwi domain
GG18769|c3_g1_i1|m.17398	anti-Mullerian hormone	Dicentrarchus labrax	0	577	-5.29545	4.93e-23	6.08e-21	K04665	Amh
GG84804|c39_g1_i1|m.81240	anti-Mullerian hormone	Lateolabrax japonicus	1e-77	247	-5.32621	7.85e-26	1.23e-23	K04665	Amh
GG45669|c3_g2_i3|m.43111	Mullerian inhibiting substance type II receptor	Dicentrarchus labrax	3e-130	387	-3.02166	8.26e-11	2.27e-09	K04671	Amh receptor 2
GG184024|c5_g1_i3|m.178761	androgen receptor, partial	Cobitis taenia	2e-71	220	-3.56009	7.28e-18	5.2e-16	K08557	Androgen receptor
GG184024|c5_g1_i2|m.178758	androgen receptor	Stegastes partitus	0	1092	-3.69512	4.64e-32	1.34e-29		Androgen receptor
GG91153|c0_g1_i1|m.87324	androgen receptor beta	Odontesthes bonariensis	6e-94	284	-4.78653	1.35e-34	4.95e-32	K08557	Androgen receptor
GG113029|c0_g1_i1|m.108647	nuclear androgen receptor	Micropogonias undulatus	0	555	-5.03745	1.89e-32	5.68e-30	K08557	Androgen receptor
GG173998|c3_g1_i1|m.168792	nuclear androgen receptor, partial	Lateolabrax japonicus	0	618	-5.16586	4.04e-47	4.01e-44	K08557	Androgen receptor
GG107983|c6_g2_i1|m.103563	aquaporin-4-like isoform X2	Neolamprologus brichardi	7e-151	430	-4.18429	1.36e-16	8.24e-15	K09866	Aquaporin4
GG18922|c0_g1_i2|m.17483	aquaporin-4-like	Stegastes partitus	1e-85	259	-4.38417	2.04e-20	1.92e-18	K09866	Aquaporin4
GG107983|c6_g2_i3|m.103565	aquaporin-4-like isoform X1	Oreochromis niloticus	3e-155	442	-4.64362	1.75e-17	1.18e-15	K09866	Aquaporin4
GG107983|c6_g2_i2|m.103564	aquaporin-4-like	Lepisosteus oculatus	5e-31	117	-4.77268	4.67e-12	1.58e-10	K09866	Aquaporin4
GG107983|c6_g2_i6|m.103569	aquaporin-4-like	Stegastes partitus	2e-139	399	-5.33289	2.95e-17	1.93e-15	K09866	Aquaporin4
GG205090|c8_g1_i4|m.198531	c-C chemokine receptor type 4-like	Takifugu rubripes	2e-42	158	-2.12868	8.87e-08	1.35e-06		Cxcr4
GG20135|c24_g1_i2|m.18630	atypical chemokine receptor 4-like	Astyanax mexicanus	8e-158	457	-3.40489	3.95e-15	2.01e-13	K04186	Cxcr4
GG20135|c24_g1_i1|m.18628	atypical chemokine receptor 4	Stegastes partitus	0	673	-3.48306	1.1e-18	8.54e-17	K04186	Cxcr4
GG85962|c2_g1_i2|m.82425	C-C chemokine receptor type 4-like isoform X2	Stegastes partitus	2e-167	478	-4.32799	1.05e-15	5.73e-14	K04177	Cxcr4
GG85962|c2_g1_i1|m.82424	C-C chemokine receptor type 4-like isoform X1	Stegastes partitus	4e-169	483	-4.83383	2.27e-15	1.18e-13	K04177	Cxcr4
GG50723|c2_g1_i6|m.48070	11beta-hydroxylase	Micropogonias undulatus	0	606	-2.88405	1.94e-16	1.16e-14	K00497	Cyp11b1
GG118167|c9_g1_i1|m.113926	11beta-hydroxylase	Micropogonias undulatus	1e-149	436	-7.24164	4.32e-46	4.05e-43	K00497	Cyp11b1
GG128342|c4_g1_i1|m.124143	steroid 17-alpha-hydroxylase/17,20 lyase-like	Stegastes partitus	4e-89	276	-2.77666	1.33e-11	4.19e-10	K00512	Cyp17a1
GG195325|c7_g1_i1|m.189415	CYP17II 17-alpha-hydroxylase	Sebastes schlegelii	0	721	-3.28316	1.78e-12	6.43e-11	K00512	Cyp17a1
GG195325|c7_g1_i2|m.189418	cytochrome P450 CYP17-c	Monopterus albus	1e-31	119	-3.42243	8.3e-17	5.14e-15	K00512	Cyp17a1
GG195325|c7_g1_i2|m.189419	steroid 17-alpha-hydroxylase/17,20 lyase-like, partial	Neolamprologus brichardi	6e-99	296	-3.70438	5.45e-12	1.83e-10	K00512	Cyp17a1
GG69463|c4_g1_i3|m.66470	steroid 17-alpha-hydroxylase/17,20 lyase	Lateolabrax japonicus	4e-179	511	-6.77429	7.52e-60	1.48e-56	K00512	Cyp17a1
GG31174|c5_g1_i2|m.29364	steroid 17-alpha-hydroxylase/17,20 lyase	Stegastes partitus	0	530	-7.09404	1.89e-60	3.84e-57		Cyp17a1
GG69463|c4_g1_i2|m.66468	steroid 17-alpha-hydroxylase/17,20 lyase-like isoform X2	Maylandia zebra	6e-53	186	-8.05763	1.05e-56	1.71e-53	K00512	Cyp17a1
GG80451|c1_g1_i2|m.76945	cytochrome P450 2J2-like	Haplochromis burtoni	6e-60	199	-4.7033	2.52e-21	2.61e-19		Cyp2j2
GG43485|c1_g1_i5|m.41191	cytochrome P450 2J2-like	Oreochromis niloticus	2e-101	308	-5.59797	6.38e-22	6.97e-20		Cyp2j2
GG43485|c1_g1_i4|m.41190	cytochrome P450 2J2-like	Pundamilia nyererei	0	602	-6.02055	2.28e-36	9.77e-34	K17852	Cyp2j2
GG80451|c1_g1_i4|m.76947	cytochrome P450 2J2-like	Stegastes partitus	4e-128	369	-6.34994	6.02e-36	2.44e-33		Cyp2j2
GG43485|c1_g1_i1|m.41185	cytochrome P450 2J2-like	Maylandia zebra	0	517	-6.35886	1.63e-35	6.42e-33		Cyp2j2
GG74195|c1_g1_i1|m.70869	gonadotropin hormone FSH beta subunit	Thunnus thynnus	2e-80	239	-6.49063	3.33e-24	4.51e-22		Fsh beta
GG55842|c1_g1_i2|m.53035	follicle-stimulating hormone receptor	Scomber japonicus	1e-132	397	-4.81968	4.49e-51	5.57e-48		Fsh receptor
GG135828|c4_g1_i2|m.131439	Follicle stimulating hormone receptor	Dicentrarchus labrax	3e-87	281	-4.87117	2.82e-25	4.17e-23	K04247	Fsh receptor
GG1097|c4_g1_i1|m.1002	follicle-stimulating hormone receptor	Scomber japonicus	2e-157	462	-5.02354	8.61e-44	6.59e-41	K04247	Fsh receptor
GG135828|c4_g1_i4|m.131441	follicle-stimulating hormone receptor	Scomber japonicus	2e-145	433	-5.13078	1.23e-25	1.88e-23	K04247	Fsh receptor
GG78224|c1_g1_i3|m.74691	GDNF family receptor alpha-like	Stegastes partitus	2e-180	513	-3.23387	3.8e-05	0.000289817	K04239	Gfra1
GG57712|c6_g1_i1|m.54773	GDNF family receptor alpha-1-like isoform X2	Stegastes partitus	0	671	-3.65352	2.66e-24	3.64e-22		Gfra1
GG57712|c6_g1_i2|m.54774	GDNF family receptor alpha-1-like isoform X1	Stegastes partitus	0	625	-4.61449	8.85e-28	1.67e-25		Gfra1
GG154144|c0_g1_i2|m.149075	GDNF family receptor alpha-1-like isoform X2	Stegastes partitus	7e-112	333	-4.9856	1.95e-17	1.31e-15		Gfra1
GG154144|c0_g1_i1|m.149074	GDNF family receptor alpha-1-like isoform X1	Stegastes partitus	7e-106	320	-5.3428	3.95e-17	2.54e-15		Gfra1
GG50087|c0_g1_i1|m.47414	GDNF family receptor alpha-1-like isoform X1	Stegastes partitus	9e-81	253	-5.71924	2.92e-15	1.51e-13		Gfra1
GG161995|c0_g1_i1|m.156769	GDNF family receptor alpha-2-like	Stegastes partitus	3e-117	348	-2.30762	6.64e-07	8.23e-06		Gfra2
GG65999|c0_g1_i2|m.63030	GDNF family receptor alpha-2-like	Stegastes partitus	2e-134	392	-2.56785	4.58e-08	7.41e-07		Gfra2
GG170822|c6_g1_i1|m.165539	GDNF family receptor alpha-2-like	Cynoglossus semilaevis	4e-47	163	-2.80912	9.1e-07	1.09e-05		Gfra2
GG184298|c2_g1_i1|m.179007	GDNF family receptor alpha-2-like	Stegastes partitus	7e-76	239	-2.9452	5.34e-08	8.52e-07		Gfra2
GG95974|c0_g1_i2|m.91881	growth hormone secretagogue receptor type 1-like	Stegastes partitus	0	708	-2.33948	2.16724e-05	0.000177584		Gh receptor
GG34562|c8_g1_i1|m.32633	growth hormone receptor-like	Poecilia reticulata	2e-128	375	-2.58222	8.1838e-14	3.53293e-12	K05080	Gh receptor
GG34562|c8_g1_i2|m.32636	growth hormone receptor 2	Acanthopagrus schlegelii	0	917	-2.46784	1.23795e-13	5.22799e-12	K05080	Gh receptor
GG34562|c8_g1_i1|m.32632	type II growth hormone receptor, partial	Morone saxatilis	2e-105	314	-2.52507	4.12767e-12	1.41247e-10	K05080	Gh receptor
GG90180|c6_g1_i1|m.86396	gonadal soma derived factor 1	Dicentrarchus labrax	2e-119	346	-5.03278	1.43e-14	6.78e-13		Gsdf1
GG155966|c9_g1_i2|m.150703	IGF-like family receptor 1-like	Oreochromis niloticus	4e-88	272	-4.10204	1.02e-30	2.55e-28		Igf1 receptor
GG53880|c6_g1_i1|m.51098	Importin-4	Dicentrarchus labrax	0	1291	3.01704	4.54e-08	7.36e-07		Importin4
GG180799|c3_g1_i1|m.175616	Importin-4	Dicentrarchus labrax	0	592	2.98107	1.01e-07	1.52e-06		Importin4
GG17661|c3_g1_i1|m.16474	Importin-4	Dicentrarchus labrax	1e-95	305	2.91474	1.54e-06	1.73e-05		Importin4
GG207718|c1_g1_i1|m.201125	importin-5	Stegastes partitus	1e-164	493	2.39735	2.23e-12	7.95e-11		Importin5
GG27643|c6_g1_i1|m.25914	importin-5	Stegastes partitus	0	624	2.39493	8.88e-12	2.88e-10		Importin5
GG5760|c8_g1_i1|m.5357	importin-5	Stegastes partitus	0	1480	2.36266	4.28e-12	1.46e-10		Importin5
GG123004|c4_g1_i1|m.118560	inhibin, alpha	Dicentrarchus labrax	0	590	-4.46447	3.2e-16	1.86e-14	K05500	Inhibin a
GG177103|c3_g1_i1|m.172118	inhibin beta B chain-like	Stegastes partitus	2e-107	320	-2.17398	3.49e-07	4.63e-06	K04667	Inhibin b
GG137234|c5_g1_i1|m.132509	inhibin beta B chain-like	Stegastes partitus	0	615	-2.45781	4.04e-12	1.38e-10	K04667	Inhibin b
GG164918|c1_g1_i1|m.159525	inhibin, beta B	Dicentrarchus labrax	3e-100	301	-5.8547	9.51e-34	3.2e-31	K04667	Inhibin b
GG30891|c20_g1_i3|m.29119	luteinizing hormone receptor	Dicentrarchus labrax	0	1185	-2.28824	5.26e-11	1.49e-09	K04248	Lh receptor
GG202151|c4_g1_i2|m.195768	luteinizing hormone receptor	Scomber japonicus	5e-90	283	-3.56378	1.14e-13	4.85e-12		Lh receptor
GG56601|c2_g1_i2|m.53686	luteinizing hormone receptor	Scomber japonicus	2e-85	271	-3.80386	7.84e-23	9.48e-21	K04248	Lh receptor
GG183196|c5_g1_i1|m.177938	luteinizing hormone receptor	Oryzias latipes	0	539	-4.09568	4.05e-21	4.09e-19	K04248	Lh receptor
GG183196|c5_g1_i2|m.177940	luteinizing hormone receptor	Scomber japonicus	0	766	-4.11753	5.53e-23	6.79e-21	K04248	Lh receptor
GG1194|c3_g1_i12|m.1115	lymphocyte antigen 75-like, partial	Poecilia reticulata	1e-72	229	-3.77373	6.74e-07	8.34e-06		Ly75
GG1194|c3_g1_i3|m.1111	lymphocyte antigen 75-like	Oreochromis niloticus	2e-68	220	-5.54302	3.5e-14	1.58e-12		Ly75
GG133546|c10_g1_i1|m.129272	nanos homolog 1-like	Stegastes partitus	2e-151	428	-2.23903	1.56e-08	2.79e-07	K18741	Nanos1
GG207163|c29_g1_i1|m.200580	nanos homolog 1-like	Stegastes partitus	3e-166	465	-4.71205	1.16e-14	5.55e-13	K18741	Nanos1
GG75951|c17_g1_i1|m.72579	nanos	Acanthopagrus schlegelii	2e-97	291	-2.28769	1.87e-06	2.06e-05	K18761	Nanos3
GG57644|c2_g3_i2|m.54733	neurogenic locus notch homolog protein 1-like	Stegastes partitus	3e-152	452	-2.17493	8.24e-07	9.96e-06		Notch1
GG169539|c2_g1_i2|m.164344	neurogenic locus notch homolog protein 1-like	Oreochromis niloticus	0	766	-2.19651	1.41e-07	2.06e-06		Notch1
GG28673|c2_g1_i1|m.26953	neurogenic locus notch homolog protein 1-like	Stegastes partitus	0	3572	-2.3743	1.5e-11	4.71e-10	K02599	Notch1
GG128063|c4_g1_i1|m.123765	neurogenic locus notch homolog protein 1-like	Stegastes partitus	0	1345	-2.55855	4.18e-07	5.43e-06	K02599	Notch1
GG128063|c4_g1_i2|m.123769	Notch1a protein	Danio rerio	0	622	-2.6673	1.58e-08	2.82e-07	K02599	Notch1
GG169076|c2_g1_i1|m.163846	neurogenic locus notch homolog protein 2-like	Stegastes partitus	5e-138	433	-2.86273	2.19e-15	1.15e-13	K02599	Notch2
GG39671|c2_g1_i1|m.37541	neurogenic locus notch homolog protein 2-like	Stegastes partitus	0	910	-2.92602	2.38e-17	1.58e-15	K02599	Notch2
GG84408|c18_g1_i1|m.80776	neurogenic locus notch homolog protein 2-like	Stegastes partitus	0	3478	-2.92707	8.13e-20	7.17e-18	K02599	Notch2
GG78224|c1_g1_i4|m.74693	orexin receptor type 2-like	Pundamilia nyererei	3e-76	254	-3.39148	4.07e-06	4.11e-05		Orexin receptor 2
GG190472|c4_g1_i1|m.184817	PCNA-associated factor-like	Oreochromis niloticus	2e-55	177	2.13418	6.91e-06	6.54e-05		Pcna associated factor
GG26043|c4_g1_i1|m.24364	platelet-derived growth factor subunit B isoform X2	Stegastes partitus	0	712	-2.73861	1.78e-11	5.52e-10	K17386	Pdgf
GG104535|c8_g1_i3|m.100237	platelet-derived growth factor D isoform X1	Stegastes partitus	1e-75	238	-3.07342	1.39e-07	2.02e-06	K05450	Pdgf
GG201795|c2_g1_i1|m.195429	platelet-derived growth factor C	Stegastes partitus	3e-130	378	-3.0827	1.83e-09	3.95e-08	K05450	Pdgf
GG104535|c8_g1_i2|m.100236	platelet-derived growth factor D isoform X2	Stegastes partitus	8e-46	159	-3.27566	6.86e-05	0.000485071	K05450	Pdgf
GG28638|c0_g1_i1|m.26900	platelet-derived growth factor C	Stegastes partitus	1e-63	204	-3.28603	3.33e-06	3.44e-05	K05450	Pdgf
GG6517|c1_g1_i5|m.6023	platelet-derived growth factor D isoform X2	Stegastes partitus	1e-122	358	-3.33056	9.07e-10	2.07e-08	K05450	Pdgf
GG127855|c0_g1_i1|m.123518	platelet-derived growth factor subunit A-like	Stegastes partitus	9e-105	305	-3.40678	1.81e-13	7.49e-12	K04359	Pdgf
GG181909|c0_g1_i1|m.176686	platelet-derived growth factor D isoform X2	Stegastes partitus	1e-86	265	-3.54506	3.61e-12	1.24e-10	K05450	Pdgf
GG75631|c7_g2_i1|m.72248	platelet-derived growth factor subunit A-like isoform X2	Cynoglossus semilaevis	1e-125	361	-4.26401	2.57e-31	6.96e-29	K04359	Pdgf
GG188261|c5_g1_i1|m.182795	platelet-derived growth factor receptor-like protein	Stegastes partitus	0	696	-6.04002	1.27e-26	2.12e-24		Pdgf receptor
GG161432|c13_g1_i5|m.156273	platelet-derived growth factor receptor alpha-like isoform X4	Neolamprologus brichardi	0	2201	-2.00749	3.24e-16	1.88e-14		Pdgf receptor a
GG135421|c1_g1_i1|m.131090	platelet-derived growth factor receptor beta	Stegastes partitus	0	965	-3.49539	1.06e-34	3.92e-32	K05089	Pdgf receptor b
GG16457|c7_g1_i4|m.15354	platelet-derived growth factor receptor beta	Stegastes partitus	0	1020	-3.67114	5.82e-22	6.4e-20	K05089	Pdgf receptor b
GG132992|c2_g1_i1|m.128668	platelet-derived growth factor receptor beta-like	Oreochromis niloticus	0	568	-3.75343	6.6e-19	5.25e-17	K05089	Pdgf receptor b
GG16457|c7_g1_i3|m.15353	platelet-derived growth factor receptor beta-like, partial	Neolamprologus brichardi	7e-96	285	-3.82467	2.43e-13	9.92e-12	K05089	Pdgf receptor b
GG146357|c1_g1_i1|m.141381	platelet-derived growth factor receptor beta-like	Takifugu rubripes	4e-18	85.5	-4.07697	5.53e-28	1.07e-25	K05089	Pdgf receptor b
GG89141|c0_g1_i1|m.85469	promyelocytic leukemia zinc finger protein	Labeo rohita	0	707	-2.38549	3.78e-11	1.1e-09	K10055	Plzf
GG203119|c0_g1_i1|m.196712	zinc finger and BTB domain-containing protein 16	Stegastes partitus	7e-70	227	-3.03763	4.37e-05	0.000327799	K10055	Plzf
GG5130|c0_g1_i1|m.4732	zinc finger and BTB domain-containing protein 16-A-like	Takifugu rubripes	8e-88	263	-3.56608	8.17e-07	9.88e-06	K10055	Plzf
GG56265|c0_g1_i1|m.53399	POU domain class 2-associating factor 1 isoform X2	Stegastes partitus	8e-147	421	-2.6472	1.02e-11	3.27e-10		Pou2f1
GG198965|c7_g1_i1|m.192939	progesterone receptor isoform X3	Stegastes partitus	0	732	-4.96975	1.05e-35	4.14e-33	K08556	Progesterone receptor
GG59263|c2_g2_i2|m.56278	progesterone receptor-like	Takifugu rubripes	3e-132	399	-5.05299	1.67e-39	9.26e-37	K08556	Progesterone receptor
GG59263|c2_g2_i1|m.56277	progestin nuclear receptor	Sparus aurata	0	576	-5.14257	1.22e-36	5.24e-34	K08556	Progesterone receptor
GG190065|c2_g1_i7|m.184489	protocadherin Fat 3-like	Haplochromis burtoni	0	783	-5.20715	7.88e-20	6.97e-18	K16506	Protocadherin Fat 3
GG190065|c2_g1_i3|m.184478	protocadherin Fat 3 isoform X4	Poecilia reticulata	3e-89	304	-5.39367	2.85e-17	1.87e-15	K16506	Protocadherin Fat 3
GG52699|c0_g1_i3|m.49766	protocadherin Fat 3	Stegastes partitus	8e-142	447	-5.41863	1.35e-22	1.59e-20	K16506	Protocadherin Fat 3
GG190065|c2_g1_i6|m.184486	protocadherin Fat 3-like isoform X2	Neolamprologus brichardi	0	780	-5.45702	4.86e-15	2.44e-13	K16506	Protocadherin Fat 3
GG40472|c0_g1_i1|m.38259	protocadherin Fat 3	Cynoglossus semilaevis	8e-141	444	-5.85507	4.86e-28	9.42e-26	K16506	Protocadherin Fat 3
GG52699|c0_g1_i1|m.49764	protocadherin Fat 3-like	Haplochromis burtoni	3e-132	410	-6.08497	1.91e-21	2.01e-19	K16506	Protocadherin Fat 3
GG84383|c4_g1_i1|m.80753	transcription factor SOX-30-like isoform X1	Haplochromis burtoni	3e-57	198	3.0997	4.52e-05	0.000337483	K09271	Sox30
GG7156|c2_g1_i1|m.6634	transcription factor SOX-6-like	Neolamprologus brichardi	7e-101	308	-2.44864	6.37e-05	0.000455083	K09269	Sox6
GG171601|c3_g1_i4|m.166338	transcription factor SOX-6-like isoform X1	Neolamprologus brichardi	3e-133	399	-3.37869	8.36e-06	7.73e-05	K09269	Sox6
GG26737|c3_g2_i1|m.25006	transcription factor SOX-6-like isoform X2	Stegastes partitus	0	538	-3.76285	1.07e-15	5.81e-14	K09269	Sox6
GG19845|c6_g2_i1|m.18393	transcription factor SOX-6-like isoform X2	Stegastes partitus	0	526	-4.48177	2.17e-11	6.6e-10	K09269	Sox6
GG502|c2_g1_i1|m.514	transcription factor SOX-6-like isoformX1	Oreochromis niloticus	8e-93	292	-4.62752	3.93e-09	7.91e-08	K09269	Sox6
GG114093|c0_g1_i1|m.109752	transcription factor SOX-6	Stegastes partitus	4e-51	176	-4.95731	3.08e-05	0.000241825	K09269	Sox6
GG166669|c2_g1_i2|m.161206	transcription factor SOX-6-like isoform X2	Xiphophorus maculatus	3e-65	216	-5.15992	2.87e-06	3.01e-05	K09269	Sox6
GG149408|c5_g2_i1|m.144154	Transcription factor Sox-8	Dicentrarchus labrax	0	724	-2.53406	2.68e-11	8.02e-10	K09270	Sox8
GG144118|c5_g1_i1|m.139299	sox9	Epinephelus akaara	0	917	-4.25959	1.89e-25	2.84e-23	K18435	Sox9
GG21226|c1_g1_i1|m.19798	tumor necrosis factor receptor	Larimichthys crocea	4e-58	193	-2.73016	2.1e-11	6.41e-10	K04722	Tnf receptor
GG79323|c6_g1_i1|m.75882	tumor necrosis factor receptor superfamily member 9-like isoform X1	Stegastes partitus	2e-107	321	-2.97569	2.91e-14	1.33e-12	K05146	Tnf receptor
GG160474|c0_g1_i1|m.155453	tumor necrosis factor receptor superfamily member 16-like	Stegastes partitus	4e-85	264	-3.05887	1.6e-10	4.17e-09	K02583	Tnf receptor 16
GG160474|c0_g1_i2|m.155454	tumor necrosis factor receptor superfamily member 16-like	Stegastes partitus	2e-82	256	-4.96774	1.89e-09	4.06e-08	K02583	Tnf receptor 16
GG149712|c2_g1_i3|m.144485	WNT1-inducible-signaling pathway protein 1-like	Lepisosteus oculatus	8e-40	140	-2.33574	1.5e-05	0.000129237		Wisp1
GG137870|c7_g1_i1|m.133085	WNT1-inducible-signaling pathway protein 1	Stegastes partitus	3e-134	388	-3.23071	3.83e-22	4.28e-20		Wisp1
GG149712|c2_g1_i4|m.144487	WNT1-inducible-signaling pathway protein 1	Stegastes partitus	4e-110	326	-3.39803	5.91e-14	2.6e-12		Wisp1
GG149712|c2_g1_i1|m.144482	WNT1-inducible-signaling pathway protein 1	Stegastes partitus	2e-127	370	-3.54657	7.23e-21	7.1e-19		Wisp1
GG199571|c1_g1_i2|m.193449	WNT1-inducible-signaling pathway protein 2 isoform X2	Stegastes partitus	3e-107	318	-3.19782	3.52e-06	3.6e-05	K06827	Wisp2
GG179883|c0_g1_i2|m.174585	WNT1-inducible-signaling pathway protein 2 isoform X2	Stegastes partitus	7e-73	228	-3.77972	8e-05	0.000555126	K06827	Wisp2
GG96745|c2_g1_i1|m.92715	WNT1-inducible-signaling pathway protein 2 isoform X1	Stegastes partitus	6e-123	358	-4.93868	8.05e-08	1.24e-06	K06827	Wisp2
GG79477|c1_g1_i2|m.76028	wilms' tumor 1, partial	Lates calcarifer	5e-94	277	-2.6026	1.95e-10	5.02e-09	K09234	Wt1
GG138464|c1_g1_i2|m.133722	Wilms tumor protein homolog A-like isoform X1	Pundamilia nyererei	5e-150	431	-3.19259	3.13e-25	4.61e-23	K09234	Wt1
GG127407|c1_g1_i1|m.123033	Wilms' tumor suppressor 1a	Epinephelus coioides	1e-108	324	-3.19843	2.41e-19	2.03e-17	K09234	Wt1
GG41730|c0_g1_i1|m.39670	Wilms tumor protein homolog A-like isoform X1	Pundamilia nyererei	6e-151	433	-3.23025	9.08e-23	1.09e-20	K09234	Wt1
GG16409|c8_g1_i2|m.15308	Wilms tumor protein homolog A-like isoform X1	Maylandia zebra	0	778	-4.65881	1.55e-37	7.29e-35	K09234	Wt1
GG16409|c8_g1_i1|m.15307	wilms tumor suppressor 1a isoform 2	Nothobranchius furzeri	9e-129	385	-4.83403	6.77e-41	4.24e-38	K09234	Wt1
GG16409|c8_g1_i3|m.15310	Wilms' tumor suppressor 1b	Oncorhynchus mykiss	8e-110	327	-5.15372	5.4e-43	3.94e-40	K09234	Wt1
